# Supplementary material for: Ceratothoa oestroides Infection in European Sea Bass: Revealing a Long Misunderstood Relationship
Source: Front Immunol. 2021 Mar 11;12:645607. doi: 10.3389/fimmu.2021.645607 (PMC7991915; doi:10.3389/fimmu.2021.645607)
Supplement: Supplementary File 2 — Complete lists of all differentially expressed (DE) transcripts found in the study. Each tab corresponds to the DE transcripts found in each organ when comparing Ceratothoa-infected samples with control samples of Dicentrarchus labrax. Log2 fold change (Log2FC), padj values, and the related gene ontology (GO) categories are provided for each gene. In the spleen and liver tabs, bold red genes represent the 24 common regulated transcripts in these two tissues. [file Data_Sheet_2.xlsx]

## Sheet: OVERVIEW
Supplementary file 2: Summary of the results from differentially expressed (DE) transcripts when comparing the Ceratothoa oestroides infected group with the respective control
Organ	LIVER	n = 6 Control and 6 Infected
	DE total	DE Upregulated	DE Downregulated
	196	89	107
		Enriched GO Upreg	Enriched GO Downreg
		4	23
Organ	SPLEEN	n = 6 Control and 5 Infected
	DE total	DE Upregulated	DE Downregulated
	211	86	125
		Enriched GO Upreg	Enriched GO Downreg
		23	9
Organ	TONGUE	n = 6 Control and 6 Infected
	DE total	DE Upregulated	DE Downregulated
	1007	597	410
		Enriched GO Upreg	Enriched GO Downreg
		139	142

## Sheet: LIVER EnrichGO
	LIVER Enriched GO Up-regulated					LIVER Enriched GO Down-regulated
ontology	term	Num_DE_Up_In_Category	P value		ontology	term	Num_DE_Down_In_Category	P value
BP	response to hormone	3	0.000137		BP	ion transport	5	4.76e-05
CC	integral component of plasma membrane	3	0.000458		BP	drug metabolic process	4	7.26e-05
CC	intrinsic component of plasma membrane	3	0.000458		BP	ion transmembrane transport	4	0.000144
CC	extracellular region	7	0.000843		BP	carbohydrate derivative metabolic process	6	0.000161
					BP	mitochondrial membrane organization	3	0.000262
					BP	cellular process	47	0.000266
					BP	positive regulation of molecular function	10	0.000581
					BP	small molecule metabolic process	6	0.000858
					BP	cellular component organization or biogenesis	25	0.000976
					BP	mitochondrion organization	3	0.000996
					MF	transporter activity	5	4.76e-05
					MF	transmembrane transporter activity	4	0.000144
					MF	hydrolase activity, acting on acid anhydrides	3	0.000739
					MF	hydrolase activity, acting on acid anhydrides, in phosphorus-containing anhydrides	3	0.000739
					MF	pyrophosphatase activity	3	0.000739
					MF	nucleoside-triphosphatase activity	3	0.000739
					CC	extracellular region part	11	6.85e-05
					CC	organelle part	19	0.000297
					CC	intracellular organelle part	19	0.000297
					CC	extracellular organelle	8	0.000793
					CC	extracellular vesicle	8	0.000793
					CC	extracellular exosome	8	0.000793
					CC	vesicle	13	0.000981

## Sheet: SPLEEN EnrichGO
	SPLEEN Enriched GO Up-regulated					SPLEEN Enriched GO Down-regulated
ontology	term	Num_DE_Up_In_Category	P value		ontology	term	Num_DE_Down_In_Category	P value
BP	response to stress	10	9.88e-06		BP	extracellular structure organization	7	0.000105
BP	positive regulation of response to stimulus	12	8.2e-05		BP	response to stimulus	23	0.000147
BP	cellular process	43	0.00015		BP	anatomical structure development	20	0.000161
BP	antigen receptor-mediated signaling pathway	7	0.000195		BP	extracellular matrix organization	6	0.000196
BP	cell recognition	5	0.000203		BP	developmental process	22	0.000756
BP	primary metabolic process	33	0.000358		BP	cellular homeostasis	9	0.000816
BP	activation of immune response	8	0.000371		BP	inflammatory response	6	0.000963
BP	immune response-activating signal transduction	8	0.000371		CC	extracellular space	12	8.63e-05
BP	immune response-regulating signaling pathway	8	0.000371		CC	cell	9	0.000719
BP	positive regulation of immune response	8	0.000371
BP	nitrogen compound metabolic process	19	0.000417
BP	regulation of immune system process	10	0.000471
BP	macromolecule metabolic process	18	0.000484
BP	organic substance metabolic process	28	0.000498
BP	signal transduction	15	0.000843
BP	response to stimulus	18	0.000866
BP	anatomical structure formation involved in morphogenesis	2	0.000878
MF	signaling receptor binding	9	0.00053
CC	extracellular region part	12	4.17e-06
CC	extracellular space	7	1.3e-05
CC	extracellular organelle	11	1.82e-05
CC	extracellular vesicle	11	1.82e-05
CC	extracellular exosome	11	1.82e-05

## Sheet: TONGUE EnrichGO
	TONGUE Enriched GO Up-regulated					TONGUE Enriched GO Down-regulated
ontology	term	Num_DE_Up_In_Category	P value		ontology	term	Num_DE_Down_In_Category	P value
BP	response to stimulus	85	9.78e-09		BP	response to stimulus	105	1.8e-13
BP	multicellular organismal process	75	3.67e-07		BP	response to chemical	58	6.46e-10
BP	cellular process	252	6.1e-07		BP	response to endogenous stimulus	35	1.03e-08
BP	muscle system process	28	9.42e-07		BP	response to organic substance	53	1.09e-08
BP	regulation of multicellular organismal process	112	1.25e-06		BP	anatomical structure development	68	2.42e-08
BP	anatomical structure development	81	1.29e-06		BP	response to stress	64	2.51e-08
BP	response to organic substance	26	1.59e-06		BP	cellular process	147	4.03e-08
BP	response to chemical	51	1.98e-06		BP	response to oxygen-containing compound	36	9.8e-08
BP	muscle contraction	26	4.22e-06		BP	response to hormone	26	1.2e-07
BP	biological_process	325	5.3e-06		BP	multicellular organismal process	58	3.81e-07
BP	developmental process	95	5.44e-06		BP	cell surface receptor signaling pathway	70	5.37e-07
BP	muscle filament sliding	13	5.82e-06		BP	positive regulation of biological process	106	1.78e-06
BP	actin-myosin filament sliding	13	5.82e-06		BP	developmental process	94	2.64e-06
BP	actin-mediated cell contraction	13	5.82e-06		BP	response to drug	21	4.2e-06
BP	system process	41	7.82e-06		BP	response to organic cyclic compound	24	4.27e-06
BP	animal organ development	37	1.25e-05		BP	positive regulation of cellular component organization	34	4.95e-06
BP	cellular response to chemical stimulus	11	1.28e-05		BP	animal organ development	29	5.32e-06
BP	chemical homeostasis	9	1.35e-05		BP	G protein-coupled receptor signaling pathway, coupled to cyclic nucleotide second messenger	11	5.45e-06
BP	cellular chemical homeostasis	7	1.38e-05		BP	adenylate cyclase-modulating G protein-coupled receptor signaling pathway	11	5.45e-06
BP	actin filament-based movement	14	2.39e-05		BP	regulation of system process	10	5.6e-06
BP	ion homeostasis	7	2.39e-05		BP	cellular response to stimulus	46	6.45e-06
BP	homeostatic process	10	3.84e-05		BP	response to organonitrogen compound	22	7.78e-06
BP	response to oxygen-containing compound	37	4.09e-05		BP	regulation of muscle system process	6	8.17e-06
BP	cardiac muscle contraction	11	4.65e-05		BP	response to nitrogen compound	24	8.77e-06
BP	terpenoid metabolic process	3	4.97e-05		BP	tissue development	32	9.81e-06
BP	isoprenoid metabolic process	3	4.97e-05		BP	cellular response to endogenous stimulus	24	1.29e-05
BP	diterpenoid metabolic process	3	4.97e-05		BP	regulation of smooth muscle contraction	4	1.32e-05
BP	extracellular structure organization	16	5.48e-05		BP	regulation of biological quality	80	1.69e-05
BP	tissue morphogenesis	18	5.97e-05		BP	response to lipid	28	2.12e-05
BP	cellular ion homeostasis	6	6.91e-05		BP	anatomical structure morphogenesis	34	2.64e-05
BP	cellular cation homeostasis	6	6.91e-05		BP	system development	17	2.68e-05
BP	inorganic ion homeostasis	6	6.91e-05		BP	cellular response to chemical stimulus	40	3.68e-05
BP	cation homeostasis	6	6.91e-05		BP	cellular macromolecule metabolic process	51	4.07e-05
BP	response to lipid	24	7.23e-05		BP	response to abiotic stimulus	27	4.12e-05
BP	cellular homeostasis	7	8.14e-05		BP	cytokine-mediated signaling pathway	19	4.73e-05
BP	extracellular matrix organization	10	0.000113		BP	defense response	40	5.21e-05
BP	regulation of growth	14	0.000121		BP	adenylate cyclase-activating G protein-coupled receptor signaling pathway	5	5.65e-05
BP	regulation of system process	26	0.000124		BP	cyclic-nucleotide-mediated signaling	5	5.65e-05
BP	regulation of muscle contraction	14	0.00013		BP	cAMP-mediated signaling	5	5.65e-05
BP	hormone metabolic process	3	0.000149		BP	positive regulation of cellular process	94	6.44e-05
BP	keratinization	8	0.000153		BP	regulation of metabolic process	91	6.68e-05
BP	cellular response to stimulus	28	0.000156		BP	cell communication	21	6.87e-05
BP	cell differentiation	60	0.000164		BP	cellular response to organic substance	35	6.9e-05
BP	response to endogenous stimulus	19	0.000165		BP	cellular response to hormone stimulus	12	7.23e-05
BP	cellular response to organonitrogen compound	6	0.000185		BP	regulation of muscle contraction	5	7.73e-05
BP	cellular response to nitrogen compound	6	0.000185		BP	biological regulation	208	7.91e-05
BP	adrenal gland development	2	0.000199		BP	second-messenger-mediated signaling	9	8.1e-05
BP	regulation of lipase activity	2	0.000199		BP	regulation of nitrogen compound metabolic process	81	8.18e-05
BP	positive regulation of lipase activity	2	0.000199		BP	positive regulation of metabolic process	64	8.42e-05
BP	cellular response to organic substance	9	0.000234		BP	regulation of cellular biosynthetic process	61	8.44e-05
BP	positive regulation of biological process	150	0.000247		BP	signal transduction	92	8.8e-05
BP	response to drug	13	0.000251		BP	positive regulation of protein kinase activity	10	8.82e-05
BP	regulation of muscle system process	16	0.000305		BP	regulation of biosynthetic process	62	0.000105
BP	regulation of cell growth	10	0.000319		BP	regulation of cellular metabolic process	84	0.000114
BP	water transport	2	0.000341		BP	regulation of nucleobase-containing compound metabolic process	59	0.000115
BP	renal water homeostasis	2	0.000341		BP	system process	25	0.000119
BP	fluid transport	2	0.000341		BP	activation of protein kinase activity	5	0.000132
BP	cellular component organization or biogenesis	122	0.000348		BP	cell-cell signaling	15	0.000132
BP	cellular component organization	122	0.000348		BP	regulation of primary metabolic process	82	0.000158
BP	response to hormone	13	0.000389		BP	positive regulation of nitrogen compound metabolic process	60	0.000159
BP	integrin-mediated signaling pathway	6	0.000392		BP	cellular response to oxygen-containing compound	22	0.000168
BP	cellular hormone metabolic process	2	0.000468		BP	positive regulation of kinase activity	10	0.000175
BP	cornification	11	0.000504		BP	aging	9	0.000188
BP	drug metabolic process	15	0.000528		BP	positive regulation of cellular metabolic process	61	0.000191
BP	cellular metal ion homeostasis	5	0.000548		BP	metabolic process	80	0.00024
BP	metal ion homeostasis	5	0.000548		BP	positive regulation of phosphorylation	14	0.00024
BP	regulation of extrinsic apoptotic signaling pathway	5	0.000597		BP	regulation of cellular localization	17	0.000241
BP	regeneration	6	0.000641		BP	inflammatory response	20	0.000243
BP	response to organonitrogen compound	25	0.000695		BP	positive regulation of macromolecule metabolic process	59	0.000257
BP	carboxylic acid metabolic process	15	0.000764		BP	myeloid leukocyte migration	11	0.000263
BP	primary alcohol metabolic process	2	0.000802		BP	cellular metabolic process	71	0.000277
BP	small molecule catabolic process	18	0.000862		BP	regulation of hormone levels	16	0.000286
BP	positive regulation of multicellular organismal process	57	0.000868		BP	regulation of gene expression	68	0.000297
BP	response to external stimulus	29	0.000879		BP	signaling	15	0.000308
BP	ventricular cardiac muscle tissue morphogenesis	8	0.0009		BP	positive regulation of cell communication	36	0.000318
BP	muscle tissue morphogenesis	12	0.000938		BP	positive regulation of signaling	36	0.000318
BP	striated muscle contraction	16	0.00094		BP	regulation of neurotransmitter levels	5	0.000325
BP	regulation of Rho protein signal transduction	2	0.000959		BP	regulation of anatomical structure size	17	0.000346
BP	regulation of Ras protein signal transduction	2	0.000959		BP	regulation of insulin secretion involved in cellular response to glucose stimulus	2	0.000351
MF	molecular function	279	5.4e-07		BP	positive regulation of phosphorus metabolic process	14	0.000362
MF	binding	230	1.45e-06		BP	positive regulation of phosphate metabolic process	14	0.000362
MF	protein binding	196	6.03e-06		BP	positive regulation of transferase activity	10	0.000366
MF	protein-containing complex binding	34	9.9e-06		BP	regulation of blood vessel size	7	0.00037
MF	ATPase activity, coupled to movement of substances	3	1.37e-05		BP	regulation of blood vessel diameter	7	0.00037
MF	primary active transmembrane transporter activity	3	1.37e-05		BP	regulation of tube size	7	0.00037
MF	active ion transmembrane transporter activity	3	1.37e-05		BP	regulation of tube diameter	7	0.00037
MF	P-P-bond-hydrolysis-driven transmembrane transporter activity	3	1.37e-05		BP	regulation of transcription by RNA polymerase II	47	0.000388
MF	ATPase activity, coupled to transmembrane movement of substances	3	1.37e-05		BP	activation of adenylate cyclase activity	4	0.000392
MF	ATPase coupled ion transmembrane transporter activity	3	1.37e-05		BP	regulation of calcium ion-dependent exocytosis	4	0.000396
MF	cation-transporting ATPase activity	3	1.37e-05		BP	macromolecule biosynthetic process	21	0.000414
MF	structural molecule activity	34	2.71e-05		BP	regulation of macromolecule metabolic process	82	0.000468
MF	ion binding	119	0.000135		BP	positive regulation of cellular biosynthetic process	43	0.000472
MF	alcohol binding	2	0.000199		BP	positive regulation of intracellular transport	7	0.000499
MF	amide binding	8	0.000306		BP	positive regulation of nucleobase-containing compound metabolic process	44	0.000501
MF	water channel activity	2	0.000341		BP	regulation of biological process	155	0.000504
MF	water transmembrane transporter activity	2	0.000341		BP	regulation of cellular process	155	0.000533
MF	peptide binding	7	0.000353		BP	positive regulation of gene expression	41	0.000554
MF	amyloid-beta binding	5	0.000356		BP	biological_process	180	0.00056
MF	inorganic molecular entity transmembrane transporter activity	5	0.000447		BP	regulation of multicellular organismal process	64	0.000573
MF	extracellular matrix structural constituent	7	0.000452		BP	positive regulation of protein phosphorylation	13	0.000574
MF	signaling receptor binding	28	0.000617		BP	adenosine receptor signaling pathway	2	0.000574
MF	enzyme binding	51	0.000686		BP	enzyme linked receptor protein signaling pathway	25	0.000581
MF	ATPase activity, coupled	8	0.000787		BP	immune response	35	0.000589
MF	oxidoreductase activity, acting on CH-OH group of donors	2	0.000802		BP	regulation of protein kinase activity	10	0.000633
MF	oxidoreductase activity, acting on the aldehyde or oxo group of donors	2	0.000802		BP	animal organ morphogenesis	18	0.000705
MF	cation binding	94	0.000835		BP	cellular response to organic cyclic compound	14	0.000708
MF	steroid binding	2	0.000853		BP	circulatory system process	7	0.000715
MF	transporter activity	6	0.000951		BP	positive regulation of chemokine production	2	0.000737
CC	extracellular region part	63	4.22e-12		BP	locomotion	25	0.000744
CC	extracellular organelle	56	1.07e-11		BP	regulation of blood circulation	7	0.000754
CC	extracellular vesicle	56	1.07e-11		BP	phosphorylation	16	0.000774
CC	extracellular exosome	55	1.28e-11		BP	ossification	6	0.000805
CC	protein-containing complex	120	5.85e-10		BP	negative regulation of leukocyte apoptotic process	5	0.000835
CC	vesicle	79	9.22e-10		BP	regulation of leukocyte apoptotic process	5	0.000835
CC	cell surface	17	6.04e-08		BP	regulation of intracellular transport	12	0.000841
CC	plasma membrane protein complex	13	2.08e-06		BP	cytoskeleton organization	24	0.000843
CC	plasma membrane part	56	2.98e-06		BP	regulation of macromolecule biosynthetic process	56	0.000847
CC	cytosol	133	5.85e-06		BP	regulation of phosphorylation	23	0.000861
CC	organelle	255	1.49e-05		BP	response to inorganic substance	13	0.000869
CC	plasma membrane region	31	2.35e-05		BP	regulation of transport	31	0.000925
CC	cellular_component	321	2.62e-05		BP	regulation of immune system process	60	0.000949
CC	extracellular space	23	2.78e-05		MF	protein binding	151	4.97e-06
CC	supramolecular polymer	28	3.57e-05		MF	binding	265	4.92e-05
CC	supramolecular complex	28	3.57e-05		MF	extracellular matrix structural constituent conferring tensile strength	5	5.2e-05
CC	supramolecular fiber	28	3.57e-05		MF	molecular_function	162	6.48e-05
CC	organelle lumen	28	4.06e-05		MF	protein-containing complex binding	26	7.04e-05
CC	intracellular organelle lumen	28	4.06e-05		MF	extracellular matrix structural constituent	8	0.000179
CC	membrane-enclosed lumen	28	4.06e-05		MF	growth factor binding	7	0.000227
CC	membrane protein complex	15	0.000153		MF	signaling receptor binding	25	0.00028
CC	plasma membrane	45	0.000185		MF	transmembrane signaling receptor activity	19	0.0005
CC	cytoplasmic part	233	0.000327		MF	platelet-derived growth factor binding	3	0.000701
CC	neuron part	35	0.000328		CC	endoplasmic reticulum lumen	8	2.69e-05
CC	membrane-bounded organelle	220	0.000346		CC	fibrillar collagen trimer	4	4.84e-05
CC	membrane	213	0.000369		CC	collagen-containing extracellular matrix	10	0.00011
CC	cell part	241	0.00043		CC	plasma membrane part	40	0.00025
CC	intermediate filament	10	0.000437		CC	intracellular organelle	140	0.000347
CC	myosin complex	10	0.000585		CC	organelle	165	0.000509
CC	basement membrane	5	0.000586		CC	extracellular space	27	0.000568
CC	cytosolic part	7	0.000781		CC	cell-substrate junction	11	0.000639
					CC	cell-substrate adherens junction	11	0.000639
					CC	focal adhesion	11	0.000639
					CC	coated vesicle membrane	9	0.000696
