# Supplementary material for: Ceratothoa oestroides Infection in European Sea Bass: Revealing a Long Misunderstood Relationship
Source: Front Immunol. 2021 Mar 11;12:645607. doi: 10.3389/fimmu.2021.645607 (PMC7991915; doi:10.3389/fimmu.2021.645607)
Supplement: Supplementary File 3 — GO enrichment analysis of DE genes in the tongue, spleen, and liver of Ceratothoa infected Dicentrarchus labrax. The tabs entitled “ORGAN EnrichGO” contain the detailed lists of enriched GO terms among upregulated and downregulated genes for each organ. The results are sorted by ontologies: biological process (BP), molecular function (MF), and cellular compartment (CC). [file Data_Sheet_3.xlsx]

## Sheet: Summary
Supplementary file 3. Complete lists of all differentially expressed (DE) transcripts found in the study.
Each Tab corresponds to the DE transcripts found in each organ when comparing Ceratothoa-infected with control samples of Dicentrarchus labrax.
Log2 fold change, padj values and the related gene ontology (GO) categories are provided for each gene.
In Spleen and Liver, bold red genes represent the 24 common regulated transcripts in these two tissues.
Liver DE genes
Spleen DE genes
Tongue DE genes

## Sheet: LiverDE
gene	log2FoldChange	padj	symbol	GO
39S ribosomal protein L14/ mitochondrial-like	-0.910086	0.00137394	mrpl14	mitochondrial inner membrane [GO:0005743]; mitochondrial large ribosomal subunit [GO:0005762]; mitochondrion [GO:0005739]; RNA binding [GO:0003723]; structural constituent of ribosome [GO:0003735]; mitochondrial translational elongation [GO:0070125]; mitochondrial translational termination [GO:0070126]
3-ketodihydrosphingosine reductase-like	-0.786142	0.038293	kdsr	endoplasmic reticulum [GO:0005783]; endoplasmic reticulum membrane [GO:0005789]; extracellular space [GO:0005615]; integral component of membrane [GO:0016021]; membrane [GO:0016020]; 3-dehydrosphinganine reductase activity [GO:0047560]; 3-keto-sphinganine metabolic process [GO:0006666]; sphingolipid biosynthetic process [GO:0030148]
60S ribosomal protein L18	-0.989019	0.00167701	rpl18	cytosol [GO:0005829]; cytosolic large ribosomal subunit [GO:0022625]; endoplasmic reticulum [GO:0005783]; focal adhesion [GO:0005925]; membrane [GO:0016020]; nucleolus [GO:0005730]; nucleus [GO:0005634]; polysomal ribosome [GO:0042788]; rough endoplasmic reticulum [GO:0005791]; RNA binding [GO:0003723]; structural constituent of ribosome [GO:0003735]; cytoplasmic translation [GO:0002181]; nuclear…
70kD heat shock protein	2.54724	0.00771402	hspa1a	aggresome [GO:0016235]; blood microparticle [GO:0072562]; centriole [GO:0005814]; centrosome [GO:0005813]; cytoplasm [GO:0005737]; cytosol [GO:0005829]; endoplasmic reticulum [GO:0005783]; extracellular exosome [GO:0070062]; extracellular region [GO:0005576]; ficolin-1-rich granule lumen [GO:1904813]; focal adhesion [GO:0005925]; inclusion body [GO:0016234]; mitochondrion [GO:0005739]; nuclear sp…
activation-induced cytidine deaminase	2.25704	1.24e-11	aicda	cytoplasm [GO:0005737]; nucleus [GO:0005634]; P-body [GO:0000932]; protein-containing complex [GO:0032991]; cytidine deaminase activity [GO:0004126]; deoxycytidine deaminase activity [GO:0047844]; identical protein binding [GO:0042802]; RNA binding [GO:0003723]; ubiquitin protein ligase binding [GO:0031625]; zinc ion binding [GO:0008270]; B cell differentiation [GO:0030183]; cellular response to …
acyl-CoA binding domain containing 3	-2.66477	0.0290368	acbd3	Golgi apparatus [GO:0005794]; Golgi membrane [GO:0000139]; membrane [GO:0016020]; mitochondrion [GO:0005739]; fatty-acyl-CoA binding [GO:0000062]; protein kinase A regulatory subunit binding [GO:0034237]; steroid biosynthetic process [GO:0006694]; viral process [GO:0016032]
ADAM metallopeptidase domain 9	-0.709851	0.000271069	adam9	basolateral plasma membrane [GO:0016323]; cell surface [GO:0009986]; extracellular exosome [GO:0070062]; extracellular space [GO:0005615]; focal adhesion [GO:0005925]; integral component of membrane [GO:0016021]; intrinsic component of external side of plasma membrane [GO:0031233]; collagen binding [GO:0005518]; integrin binding [GO:0005178]; laminin binding [GO:0043236]; metal ion binding [GO:00…
AF394245_1 hepcidin precursor	-2.40515	6.94e-07	hamp	apical cortex [GO:0045179]; cell [GO:0005623]; extracellular region [GO:0005576]; extracellular space [GO:0005615]; intercalated disc [GO:0014704]; hormone activity [GO:0005179]; iron ion transmembrane transporter inhibitor activity [GO:0097690]; signaling receptor binding [GO:0005102]; acute-phase response [GO:0006953]; aging [GO:0007568]; antimicrobial humoral immune response mediated by antimi…
AF501663_1 fatty acid binding protein	-0.992934	0.00211659	fabp1	apical cortex [GO:0045179]; cytosol [GO:0005829]; extracellular exosome [GO:0070062]; nucleoplasm [GO:0005654]; peroxisomal matrix [GO:0005782]; protein-containing complex [GO:0032991]; antioxidant activity [GO:0016209]; bile acid binding [GO:0032052]; chromatin binding [GO:0003682]; drug binding [GO:0008144]; fatty acid binding [GO:0005504]; long-chain fatty acid transporter activity [GO:0005324…
AIG1-type G domain-containing protein	2.25684	1.24e-11		integral component of membrane [GO:0016021]; GTP binding [GO:0005525]
Aldehyde dehydrogenase 3 family, member A2b	-0.924034	0.00284495	aldh3a2	endoplasmic reticulum membrane [GO:0005789]; integral component of membrane [GO:0016021]; intracellular membrane-bounded organelle [GO:0043231]; peroxisomal membrane [GO:0005778]; peroxisome [GO:0005777]; 3-chloroallyl aldehyde dehydrogenase activity [GO:0004028]; aldehyde dehydrogenase (NAD+) activity [GO:0004029]; glyceraldehyde-3-phosphate dehydrogenase (NAD+) (non-phosphorylating) activity [G…
Alpha-2-macroglobulin-like protein 1	1.1855	0.0260926	a2ml1	extracellular exosome [GO:0070062]; extracellular space [GO:0005615]; endopeptidase inhibitor activity [GO:0004866]; peptidase inhibitor activity [GO:0030414]; protease binding [GO:0002020]; serine-type endopeptidase inhibitor activity [GO:0004867]; regulation of endopeptidase activity [GO:0052548]
alpha-protein kinase 1-like	-2.28182	7.26e-12	alpk1	cytosol [GO:0005829]; ATP binding [GO:0005524]; monosaccharide binding [GO:0048029]; protein serine/threonine kinase activity [GO:0004674]; cytoplasmic pattern recognition receptor signaling pathway [GO:0002753]; innate immune response [GO:0045087]; positive regulation of I-kappaB kinase/NF-kappaB signaling [GO:0043123]
apoptosis regulator BAX	-2.31616	3.97e-12	bax	BAK complex [GO:0097145]; BAX complex [GO:0097144]; Bcl-2 family protein complex [GO:0097136]; cell [GO:0005623]; cytoplasm [GO:0005737]; cytosol [GO:0005829]; endoplasmic reticulum [GO:0005783]; endoplasmic reticulum membrane [GO:0005789]; extracellular exosome [GO:0070062]; membrane [GO:0016020]; mitochondrial outer membrane [GO:0005741]; mitochondrial permeability transition pore complex [GO:0…
arf-GAP with coiled-coil/ ANK repeat and PH domain-containing protein 2-like	2.40624	0.0116872	acap2	endosome membrane [GO:0010008]; membrane [GO:0016020]; GTPase activator activity [GO:0005096]; metal ion binding [GO:0046872]; phosphatidylinositol-3,5-bisphosphate binding [GO:0080025]; Rab GTPase binding [GO:0017137]; cellular response to nerve growth factor stimulus [GO:1990090]; endocytic recycling [GO:0032456]
armadillo repeat-containing protein 7-like	-2.26205	1.14e-11	armc7
arylalkylamine N-acetyltransferase	2.34068	2.27e-08	aanat	cytoplasm [GO:0005737]; cytosol [GO:0005829]; perinuclear region of cytoplasm [GO:0048471]; 14-3-3 protein binding [GO:0071889]; aralkylamine N-acetyltransferase activity [GO:0004059]; arylamine N-acetyltransferase activity [GO:0004060]; cellular response to cAMP [GO:0071320]; circadian rhythm [GO:0007623]; indolalkylamine biosynthetic process [GO:0046219]; melatonin biosynthetic process [GO:0030…
ATP synthase subunit alpha/ mitochondrial-like	-0.55148	0.0129293	atp5f1a	extracellular exosome [GO:0070062]; membrane [GO:0016020]; mitochondrial inner membrane [GO:0005743]; mitochondrial matrix [GO:0005759]; mitochondrial proton-transporting ATP synthase complex [GO:0005753]; mitochondrion [GO:0005739]; plasma membrane [GO:0005886]; proton-transporting ATP synthase complex [GO:0045259]; proton-transporting ATP synthase complex, catalytic core F(1) [GO:0045261]; ADP …
ATP synthase/ H+ transporting/ mitochondrial F1 complex/ gamma polypeptide 1	-0.77948	0.0249303	atp5f1c	membrane [GO:0016020]; mitochondrial inner membrane [GO:0005743]; mitochondrial matrix [GO:0005759]; mitochondrial proton-transporting ATP synthase complex [GO:0005753]; mitochondrial proton-transporting ATP synthase complex, catalytic core F(1) [GO:0000275]; mitochondrion [GO:0005739]; proton-transporting ATP synthase activity, rotational mechanism [GO:0046933]; RNA binding [GO:0003723]; ATP bio…
BAG family molecular chaperone regulator 4 (BAG-4) (Bcl-2-associated athanogene 4) (Silencer of death domains)	-2.3989	0.0156867	bag4	cytosol [GO:0005829]; nucleus [GO:0005634]; plasma membrane [GO:0005886]; chaperone binding [GO:0051087]; RNA binding [GO:0003723]; ubiquitin protein ligase binding [GO:0031625]; cellular response to epidermal growth factor stimulus [GO:0071364]; cellular response to tumor necrosis factor [GO:0071356]; negative regulation of apoptotic process [GO:0043066]; negative regulation of phosphatidylinosi…
BCL6 corepressor-like 1	2.41456	0.00951591	bcor	BCOR complex [GO:0140261]; nucleoplasm [GO:0005654]; nucleus [GO:0005634]; heat shock protein binding [GO:0031072]; histone deacetylase binding [GO:0042826]; RNA polymerase II regulatory region sequence-specific DNA binding [GO:0000977]; transcription corepressor activity [GO:0003714]; transcription factor binding [GO:0008134]; transcription regulatory region DNA binding [GO:0044212]; blastocyst …
breast carcinoma-amplified sequence 3	1.2173	0.00563476	bcas3	cell leading edge [GO:0031252]; cell periphery [GO:0071944]; cytoplasm [GO:0005737]; cytoplasmic microtubule [GO:0005881]; intermediate filament cytoskeleton [GO:0045111]; nucleus [GO:0005634]; transcriptionally active chromatin [GO:0035327]; acetyltransferase activator activity [GO:0010698]; beta-tubulin binding [GO:0048487]; chromatin binding [GO:0003682]; histone acetyltransferase binding [GO:…
C2H2-type domain-containing protein	-0.906487	0.00438783		nucleic acid binding [GO:0003676]
CC chemokine	2.30396	4.99e-12	ccl18	extracellular space [GO:0005615]; CCR chemokine receptor binding [GO:0048020]; chemokine activity [GO:0008009]; antimicrobial humoral immune response mediated by antimicrobial peptide [GO:0061844]; cell communication [GO:0007154]; cell-cell signaling [GO:0007267]; cellular response to interferon-gamma [GO:0071346]; cellular response to interleukin-1 [GO:0071347]; cellular response to tumor necros…
CCAAT/enhancer binding protein (C/EBP)/ zeta	-0.697028	0.0238427	cebpz	nucleus [GO:0005634]; DNA binding [GO:0003677]; DNA-binding transcription activator activity, RNA polymerase II-specific [GO:0001228]; DNA-binding transcription factor activity, RNA polymerase II-specific [GO:0000981]; RNA binding [GO:0003723]; RNA polymerase II cis-regulatory region sequence-specific DNA binding [GO:0000978]; positive regulation of transcription by RNA polymerase II [GO:0045944]…
cell division cycle 42-like protein	-0.88265	0.00810913	cdk20	cilium [GO:0005929]; cytoplasm [GO:0005737]; nucleoplasm [GO:0005654]; nucleus [GO:0005634]; ATP binding [GO:0005524]; cyclin-dependent protein serine/threonine kinase activity [GO:0004693]; cell cycle [GO:0007049]; cell division [GO:0051301]; multicellular organism development [GO:0007275]; protein phosphorylation [GO:0006468]
cell wall protein DAN4-like	-2.28689	6.62e-12	dan4l	integral component of membrane [GO:0016021]
centrosome-associated protein CEP250-like	2.3426	2.27e-08	cep250	centriole [GO:0005814]; centrosome [GO:0005813]; ciliary basal body [GO:0036064]; cytosol [GO:0005829]; extracellular exosome [GO:0070062]; microtubule organizing center [GO:0005815]; perinuclear region of cytoplasm [GO:0048471]; photoreceptor inner segment [GO:0001917]; photoreceptor outer segment [GO:0001750]; protein-containing complex [GO:0032991]; protein C-terminus binding [GO:0008022]; pro…
ceramide synthase 2-like	0.404152	0.00137394	cers2	endoplasmic reticulum [GO:0005783]; endoplasmic reticulum membrane [GO:0005789]; integral component of membrane [GO:0016021]; membrane [GO:0016020]; DNA binding [GO:0003677]; N-acyltransferase activity [GO:0016410]; sphingosine N-acyltransferase activity [GO:0050291]; ceramide biosynthetic process [GO:0046513]; negative regulation of axon regeneration [GO:0048681]; negative regulation of Schwann …
claudin 5c	-2.2969	5.63e-12	cldn5	apicolateral plasma membrane [GO:0016327]; bicellular tight junction [GO:0005923]; cell junction [GO:0030054]; cell-cell junction [GO:0005911]; integral component of membrane [GO:0016021]; plasma membrane [GO:0005886]; tight junction [GO:0070160]; identical protein binding [GO:0042802]; structural molecule activity [GO:0005198]; calcium-independent cell-cell adhesion via plasma membrane cell-adhe…
Claudin c	-2.25445	1.33e-11	cldnc	bicellular tight junction [GO:0005923]; integral component of membrane [GO:0016021]; plasma membrane [GO:0005886]; structural molecule activity [GO:0005198]; fin regeneration [GO:0031101]
collagen alpha-1(I) chain-like	2.18749	5.84e-11	col1a1	collagen type I trimer [GO:0005584]; collagen-containing extracellular matrix [GO:0062023]; cytoplasm [GO:0005737]; endoplasmic reticulum lumen [GO:0005788]; extracellular matrix [GO:0031012]; extracellular region [GO:0005576]; extracellular space [GO:0005615]; Golgi apparatus [GO:0005794]; secretory granule [GO:0030141]; extracellular matrix structural constituent [GO:0005201]; extracellular mat…
collagen alpha-5(IV) chain-like	-4.84004	0.000740892	col4a5	collagen type IV trimer [GO:0005587]; collagen-containing extracellular matrix [GO:0062023]; endoplasmic reticulum lumen [GO:0005788]; extracellular matrix [GO:0031012]; extracellular region [GO:0005576]; extracellular space [GO:0005615]; neuromuscular junction [GO:0031594]; extracellular matrix structural constituent [GO:0005201]; extracellular matrix structural constituent conferring tensile st…
collagen/ type VIII/ alpha 1	2.23859	1.84e-11	col8a1	collagen type VIII trimer [GO:0005591]; collagen-containing extracellular matrix [GO:0062023]; endoplasmic reticulum lumen [GO:0005788]; extracellular matrix [GO:0031012]; extracellular region [GO:0005576]; extracellular space [GO:0005615]; extracellular matrix structural constituent [GO:0005201]; angiogenesis [GO:0001525]; camera-type eye morphogenesis [GO:0048593]; cell adhesion [GO:0007155]; e…
complement C1q-like protein 2	-2.71166	4.34e-11	c1ql2	collagen trimer [GO:0005581]; extracellular region [GO:0005576]; identical protein binding [GO:0042802]
coxsackievirus and adenovirus receptor-like	2.09158	5.33e-10	cxadr	acrosomal vesicle [GO:0001669]; adherens junction [GO:0005912]; apicolateral plasma membrane [GO:0016327]; basolateral plasma membrane [GO:0016323]; bicellular tight junction [GO:0005923]; cell body [GO:0044297]; cell junction [GO:0030054]; cell-cell junction [GO:0005911]; cytoplasm [GO:0005737]; extracellular region [GO:0005576]; extracellular space [GO:0005615]; filopodium [GO:0030175]; growth …
cullin-9-like	-0.813007	1.1e-07	cul9	cullin-RING ubiquitin ligase complex [GO:0031461]; cytosol [GO:0005829]; ATP binding [GO:0005524]; metal ion binding [GO:0046872]; transferase activity [GO:0016740]; ubiquitin protein ligase binding [GO:0031625]; microtubule cytoskeleton organization [GO:0000226]; post-translational protein modification [GO:0043687]; protein ubiquitination [GO:0016567]; regulation of mitotic nuclear division [GO:…
cytochrome c oxidase subunit 5B/ mitochondrial-like	-2.74923	1.84e-10	cox5b	mitochondrial inner membrane [GO:0005743]; mitochondrion [GO:0005739]; cytochrome-c oxidase activity [GO:0004129]; metal ion binding [GO:0046872]; mitochondrial ATP synthesis coupled proton transport [GO:0042776]; mitochondrial electron transport, cytochrome c to oxygen [GO:0006123]; respiratory gaseous exchange by respiratory system [GO:0007585]
cytokine-dependent hematopoietic cell linker	-2.42551	4.93e-07	clnk	cytoplasm [GO:0005737]; protein-containing complex [GO:0032991]; protein-containing complex binding [GO:0044877]; SH3/SH2 adaptor activity [GO:0005070]; immune response [GO:0006955]; intracellular signal transduction [GO:0035556]; negative regulation of natural killer cell activation [GO:0032815]; positive regulation of natural killer cell cytokine production [GO:0002729]; regulation of cell deat…
dapper homolog 3-like	2.20993	3.48e-11	dact3	cytoplasm [GO:0005737]; beta-catenin binding [GO:0008013]; delta-catenin binding [GO:0070097]; identical protein binding [GO:0042802]; protein kinase A binding [GO:0051018]; protein kinase C binding [GO:0005080]; negative regulation of canonical Wnt signaling pathway [GO:0090090]; negative regulation of cell growth [GO:0030308]; negative regulation of epithelial to mesenchymal transition [GO:0010…
DENN/MADD domain containing 2C	0.161182	0.0380572	madd	cytoplasm [GO:0005737]; cytosol [GO:0005829]; integral component of membrane [GO:0016021]; plasma membrane [GO:0005886]; death receptor binding [GO:0005123]; protein kinase activator activity [GO:0030295]; Rab guanyl-nucleotide exchange factor activity [GO:0017112]; activation of MAPK activity [GO:0000187]; cell surface receptor signaling pathway [GO:0007166]; execution phase of apoptosis [GO:009…
DEP domain containing 7, paralog b /Wu:fj82b07 protein/ partial	-2.75828	1.84e-10	depdc7	cytosol [GO:0005829]; intracellular signal transduction [GO:0035556]; regulation of small GTPase mediated signal transduction [GO:0051056]
digestive cysteine proteinase 1-like	0.870805	0.0184801	lcp1	cysteine-type peptidase activity [GO:0008234]
DNA repair protein RAD51 homolog A	0.785423	0.000312378	rad51	chromatin [GO:0000785]; condensed chromosome [GO:0000793]; condensed nuclear chromosome [GO:0000794]; cytoplasm [GO:0005737]; lateral element [GO:0000800]; microtubule organizing center [GO:0005815]; mitochondrial matrix [GO:0005759]; mitochondrion [GO:0005739]; nuclear chromatin [GO:0000790]; nuclear chromosome [GO:0000228]; nuclear chromosome, telomeric region [GO:0000784]; nucleoplasm [GO:0005…
dnaJ homolog subfamily C member 4-like	0.264583	0.022293	dnajc4	integral component of membrane [GO:0016021]; membrane [GO:0016020]; unfolded protein binding [GO:0051082]; protein folding [GO:0006457]; response to unfolded protein [GO:0006986]
dual specificity protein phosphatase 22-B-like	1.08991	7.01e-07	dusp22	cytoplasm [GO:0005737]; cytosol [GO:0005829]; filamentous actin [GO:0031941]; leading edge of lamellipodium [GO:0061851]; nucleus [GO:0005634]; plasma membrane [GO:0005886]; non-membrane spanning protein tyrosine phosphatase activity [GO:0004726]; protein tyrosine kinase binding [GO:1990782]; protein tyrosine phosphatase activity [GO:0004725]; protein tyrosine/serine/threonine phosphatase activit…
dual specificity protein phosphatase 4-like	-0.71877	7.01e-07	dusp4	cytoplasm [GO:0005737]; nucleoplasm [GO:0005654]; nucleus [GO:0005634]; MAP kinase serine/threonine phosphatase activity [GO:1990439]; MAP kinase tyrosine/serine/threonine phosphatase activity [GO:0017017]; phosphatase activity [GO:0016791]; protein tyrosine phosphatase activity [GO:0004725]; protein tyrosine/serine/threonine phosphatase activity [GO:0008138]; protein tyrosine/threonine phosphata…
Duodenase-1	2.21857	2.98e-11	bdmd1	serine-type endopeptidase activity [GO:0004252]
E3 SUMO-protein ligase NSE2-like	2.16777	9.05e-11	nsmce2	chromosome, telomeric region [GO:0000781]; nuclear body [GO:0016604]; nucleoplasm [GO:0005654]; PML body [GO:0016605]; Smc5-Smc6 complex [GO:0030915]; SUMO transferase activity [GO:0019789]; zinc ion binding [GO:0008270]; cell cycle [GO:0007049]; cell division [GO:0051301]; cellular senescence [GO:0090398]; double-strand break repair via homologous recombination [GO:0000724]; positive regulation …
E3 ubiquitin-protein ligase NHLRC1-like	-2.33	2.98e-12	nhlrc1	cytosol [GO:0005829]; endoplasmic reticulum [GO:0005783]; nucleus [GO:0005634]; perinuclear region of cytoplasm [GO:0048471]; metal ion binding [GO:0046872]; ubiquitin protein ligase activity [GO:0061630]; ubiquitin-protein transferase activity [GO:0004842]; autophagy [GO:0006914]; glycogen biosynthetic process [GO:0005978]; positive regulation of protein ubiquitination [GO:0031398]; proteasome-m…
E3 ubiquitin-protein ligase rnf152-B-like	-2.36712	1.43e-08	rnf152	integral component of organelle membrane [GO:0031301]; lysosomal membrane [GO:0005765]; lysosome [GO:0005764]; metal ion binding [GO:0046872]; small GTPase binding [GO:0031267]; ubiquitin protein ligase activity [GO:0061630]; ubiquitin-protein transferase activity [GO:0004842]; apoptotic process [GO:0006915]; cellular response to amino acid starvation [GO:0034198]; negative regulation of TORC1 si…
Epimerase domain-containing protein	-0.837328	0.0101076	naxe	cell body [GO:0044297]; cilium [GO:0005929]; cytosol [GO:0005829]; extracellular exosome [GO:0070062]; extracellular region [GO:0005576]; extracellular space [GO:0005615]; intracellular membrane-bounded organelle [GO:0043231]; mitochondrial matrix [GO:0005759]; mitochondrion [GO:0005739]; nucleoplasm [GO:0005654]; identical protein binding [GO:0042802]; metal ion binding [GO:0046872]; NADHX epime…
family with sequence similarity 103/ member A1	-2.28365	7.01e-12	ramac	mRNA cap binding complex [GO:0005845]; mRNA cap methyltransferase complex [GO:0031533]; nucleoplasm [GO:0005654]; nucleus [GO:0005634]; RNA binding [GO:0003723]; 7-methylguanosine mRNA capping [GO:0006370]; methylation [GO:0032259]; recruitment of mRNA capping enzyme to RNA polymerase II holoenzyme complex [GO:0036031]; RNA 5'-cap (guanine-N7)-methylation [GO:0106005]
family with sequence similarity 160/ member B2	-2.28372	7.01e-12	fam160b2
family with sequence similarity 181/ member A	2.38527	1.05e-06	fam181a
F-box only protein 46-like	0.671869	0.0185537	fbxo46
fin bud initiation factor homolog	-2.53977	3.82e-08	fibin	endoplasmic reticulum [GO:0005783]; extracellular region [GO:0005576]; Golgi apparatus [GO:0005794]; protein homodimerization activity [GO:0042803]; protein kinase C signaling [GO:0070528]; response to dexamethasone [GO:0071548]; response to manganese ion [GO:0010042]
forkhead box N4	-0.621038	0.003847	foxn4	nuclear chromatin [GO:0000790]; nucleus [GO:0005634]; chromatin binding [GO:0003682]; cis-regulatory region sequence-specific DNA binding [GO:0000987]; DNA-binding transcription factor activity [GO:0003700]; DNA-binding transcription factor activity, RNA polymerase II-specific [GO:0000981]; amacrine cell differentiation [GO:0035881]; atrioventricular canal development [GO:0036302]; heart looping …
forkhead box protein C1-B-like	-2.30265	5.15e-12	foxc1	cytosol [GO:0005829]; nuclear chromatin [GO:0000790]; nuclear heterochromatin [GO:0005720]; nucleoplasm [GO:0005654]; nucleus [GO:0005634]; DNA binding [GO:0003677]; DNA binding, bending [GO:0008301]; DNA-binding transcription activator activity, RNA polymerase II-specific [GO:0001228]; DNA-binding transcription factor activity [GO:0003700]; DNA-binding transcription factor activity, RNA polymera…
forkhead box protein P1-B-like	1.19453	0.0493385	foxp1	nuclear chromatin [GO:0000790]; nucleoplasm [GO:0005654]; nucleus [GO:0005634]; androgen receptor binding [GO:0050681]; core promoter sequence-specific DNA binding [GO:0001046]; DNA-binding transcription factor activity, RNA polymerase II-specific [GO:0000981]; identical protein binding [GO:0042802]; metal ion binding [GO:0046872]; protein self-association [GO:0043621]; cellular response to DNA d…
G protein-coupled receptor 30	-2.26169	1.14e-11	gper1	axon [GO:0030424]; axon terminus [GO:0043679]; cell [GO:0005623]; cell junction [GO:0030054]; cytoplasm [GO:0005737]; cytoplasmic vesicle membrane [GO:0030659]; dendrite [GO:0030425]; dendritic shaft [GO:0043198]; dendritic spine head [GO:0044327]; dendritic spine membrane [GO:0032591]; early endosome [GO:0005769]; endoplasmic reticulum [GO:0005783]; endoplasmic reticulum membrane [GO:0005789]; G…
G0/G1switch 2	-7.59522	4.01523e-08	g0s2	lipid droplet [GO:0005811]; mitochondrion [GO:0005739]; extrinsic apoptotic signaling pathway [GO:0097191]; positive regulation of cold-induced thermogenesis [GO:0120162]; positive regulation of extrinsic apoptotic signaling pathway [GO:2001238]; regulation of lipid metabolic process [GO:0019216]
general transcription factor IIIC/ polypeptide 4/ 90kDa	-2.56514	2.36e-08	gtf3c4	mitochondrion [GO:0005739]; nucleoplasm [GO:0005654]; transcription factor TFIIIC complex [GO:0000127]; DNA binding [GO:0003677]; enzyme activator activity [GO:0008047]; histone acetyltransferase activity [GO:0004402]; 5S class rRNA transcription by RNA polymerase III [GO:0042791]; transcription by RNA polymerase III [GO:0006383]; transcription initiation from RNA polymerase III promoter [GO:0006…
glucuronidase/ beta	2.74335	1.89e-10	gusb	azurophil granule lumen [GO:0035578]; extracellular exosome [GO:0070062]; extracellular region [GO:0005576]; extracellular space [GO:0005615]; ficolin-1-rich granule lumen [GO:1904813]; intracellular membrane-bounded organelle [GO:0043231]; lysosomal lumen [GO:0043202]; membrane [GO:0016020]; beta-glucuronidase activity [GO:0004566]; carbohydrate binding [GO:0030246]; protein domain specific bind…
G-protein coupled receptor 183-like	2.16279	1.01e-10	gpr183	integral component of plasma membrane [GO:0005887]; plasma membrane [GO:0005886]; G protein-coupled receptor activity [GO:0004930]; oxysterol binding [GO:0008142]; adaptive immune response [GO:0002250]; B cell activation involved in immune response [GO:0002312]; dendritic cell chemotaxis [GO:0002407]; dendritic cell homeostasis [GO:0036145]; G protein-coupled receptor signaling pathway [GO:000718…
growth differentiation factor 9	2.37005	1.37e-06	gdf9	cytoplasm [GO:0005737]; extracellular space [GO:0005615]; cytokine activity [GO:0005125]; growth factor activity [GO:0008083]; BMP signaling pathway [GO:0030509]; female gamete generation [GO:0007292]; negative regulation of cell growth [GO:0030308]; oocyte growth [GO:0001555]; positive regulation of cell population proliferation [GO:0008284]; positive regulation of pathway-restricted SMAD protei…
heat shock protein 70	4.61593	0.0049121	hspa1a	aggresome [GO:0016235]; blood microparticle [GO:0072562]; centriole [GO:0005814]; centrosome [GO:0005813]; cytoplasm [GO:0005737]; cytosol [GO:0005829]; endoplasmic reticulum [GO:0005783]; extracellular exosome [GO:0070062]; extracellular region [GO:0005576]; ficolin-1-rich granule lumen [GO:1904813]; focal adhesion [GO:0005925]; inclusion body [GO:0016234]; mitochondrion [GO:0005739]; nuclear sp…
heat shock protein 70, like	4.64988	0.00407236	hsp70	aggresome [GO:0016235]; blood microparticle [GO:0072562]; centriole [GO:0005814]; centrosome [GO:0005813]; cytoplasm [GO:0005737]; cytosol [GO:0005829]; endoplasmic reticulum [GO:0005783]; extracellular exosome [GO:0070062]; extracellular region [GO:0005576]; ficolin-1-rich granule lumen [GO:1904813]; focal adhesion [GO:0005925]; inclusion body [GO:0016234]; mitochondrion [GO:0005739]; nuclear sp…
Heat shock protein beta-11	-2.31853	3.88e-12	hspb1	axon cytoplasm [GO:1904115]; cytoplasm [GO:0005737]; cytoskeleton [GO:0005856]; cytosol [GO:0005829]; extracellular exosome [GO:0070062]; extracellular space [GO:0005615]; focal adhesion [GO:0005925]; nucleus [GO:0005634]; plasma membrane [GO:0005886]; proteasome complex [GO:0000502]; spindle [GO:0005819]; Z disc [GO:0030018]; identical protein binding [GO:0042802]; protein folding chaperone [GO:…
hepcidin 2	-2.24653	1.55e-11	hamp	apical cortex [GO:0045179]; cell [GO:0005623]; extracellular region [GO:0005576]; extracellular space [GO:0005615]; intercalated disc [GO:0014704]; hormone activity [GO:0005179]; iron ion transmembrane transporter inhibitor activity [GO:0097690]; signaling receptor binding [GO:0005102]; acute-phase response [GO:0006953]; aging [GO:0007568]; antimicrobial humoral immune response mediated by antimi…
hepcidin precursor	-2.39127	9.19e-07	hamp	apical cortex [GO:0045179]; cell [GO:0005623]; extracellular region [GO:0005576]; extracellular space [GO:0005615]; intercalated disc [GO:0014704]; hormone activity [GO:0005179]; iron ion transmembrane transporter inhibitor activity [GO:0097690]; signaling receptor binding [GO:0005102]; acute-phase response [GO:0006953]; aging [GO:0007568]; antimicrobial humoral immune response mediated by antimi…
high affinity immunoglobulin gamma Fc receptor I-like	-1.25253	0.0476942	fcgr1a	clathrin-coated endocytic vesicle membrane [GO:0030669]; early endosome membrane [GO:0031901]; integral component of membrane [GO:0016021]; plasma membrane [GO:0005886]; IgG binding [GO:0019864]; antigen processing and presentation of exogenous peptide antigen via MHC class I, TAP-dependent [GO:0002479]; Fc-gamma receptor signaling pathway involved in phagocytosis [GO:0038096]; immune response [G…
histidine protein methyltransferase 1 homolog	-0.458381	0.00835371	mettl18
histidine triad nucleotide-binding protein 1-like	-2.2334	2.12e-11	hint1	cytoskeleton [GO:0005856]; cytosol [GO:0005829]; extracellular exosome [GO:0070062]; histone deacetylase complex [GO:0000118]; nucleoplasm [GO:0005654]; nucleus [GO:0005634]; plasma membrane [GO:0005886]; hydrolase activity [GO:0016787]; nucleotide binding [GO:0000166]; protein kinase C binding [GO:0005080]; intrinsic apoptotic signaling pathway by p53 class mediator [GO:0072332]; positive regula…
Histone H2B	-1.00139	0.00185849	h2bc10	cytosol [GO:0005829]; extracellular exosome [GO:0070062]; extracellular space [GO:0005615]; nucleoplasm [GO:0005654]; nucleosome [GO:0000786]; nucleus [GO:0005634]; DNA binding [GO:0003677]; identical protein binding [GO:0042802]; protein heterodimerization activity [GO:0046982]; antibacterial humoral response [GO:0019731]; antimicrobial humoral immune response mediated by antimicrobial peptide […
hsp 70	1.38142	0.00407236	hsp70	aggresome [GO:0016235]; blood microparticle [GO:0072562]; centriole [GO:0005814]; centrosome [GO:0005813]; cytoplasm [GO:0005737]; cytosol [GO:0005829]; endoplasmic reticulum [GO:0005783]; extracellular exosome [GO:0070062]; extracellular region [GO:0005576]; ficolin-1-rich granule lumen [GO:1904813]; focal adhesion [GO:0005925]; inclusion body [GO:0016234]; mitochondrion [GO:0005739]; nuclear sp…
HSP70	1.82496	0.000220558	hsp70	aggresome [GO:0016235]; blood microparticle [GO:0072562]; centriole [GO:0005814]; centrosome [GO:0005813]; cytoplasm [GO:0005737]; cytosol [GO:0005829]; endoplasmic reticulum [GO:0005783]; extracellular exosome [GO:0070062]; extracellular region [GO:0005576]; ficolin-1-rich granule lumen [GO:1904813]; focal adhesion [GO:0005925]; inclusion body [GO:0016234]; mitochondrion [GO:0005739]; nuclear sp…
hydroxycarboxylic acid receptor 2-like	2.34147	2.27e-08	hcar2	cell junction [GO:0030054]; integral component of membrane [GO:0016021]; plasma membrane [GO:0005886]; nicotinic acid receptor activity [GO:0070553]; G protein-coupled receptor signaling pathway [GO:0007186]; negative regulation of lipid catabolic process [GO:0050995]; neutrophil apoptotic process [GO:0001781]; positive regulation of adiponectin secretion [GO:0070165]; positive regulation of neut…
hypothetical protein LOC100698264	-2.49657	1.06e-07	0
Ig heavy chain V region 5A	2.29027	6.26e-12	ighv3-23	blood microparticle [GO:0072562]; external side of plasma membrane [GO:0009897]; extracellular exosome [GO:0070062]; extracellular region [GO:0005576]; extracellular space [GO:0005615]; immunoglobulin complex, circulating [GO:0042571]; plasma membrane [GO:0005886]; antigen binding [GO:0003823]; immunoglobulin receptor binding [GO:0034987]; B cell receptor signaling pathway [GO:0050853]; complemen…
Ig kappa chain V region 3547	2.46663	2.06e-08	igkv	immunoglobulin complex [GO:0019814]; adaptive immune response [GO:0002250]
ig kappa chain V-III region Ti-like	-2.60605	7.96e-09	igkv3-20	blood microparticle [GO:0072562]; extracellular exosome [GO:0070062]; extracellular region [GO:0005576]; extracellular space [GO:0005615]; monomeric IgA immunoglobulin complex [GO:0071748]; pentameric IgM immunoglobulin complex [GO:0071756]; plasma membrane [GO:0005886]; secretory IgA immunoglobulin complex [GO:0071751]; antigen binding [GO:0003823]; antibacterial humoral response [GO:0019731]; c…
ig kappa variable 5-2	-2.39918	7.68e-06	igkv	extracellular region [GO:0005576]; extracellular space [GO:0005615]; immunoglobulin complex [GO:0019814]; plasma membrane [GO:0005886]; antigen binding [GO:0003823]; complement activation [GO:0006956]; complement activation, classical pathway [GO:0006958]; Fc-epsilon receptor signaling pathway [GO:0038095]; Fc-gamma receptor signaling pathway involved in phagocytosis [GO:0038096]; immune response…
immune-associated nucleotide-binding protein 9-like	-0.52622	0.00427292	gimap8	cytosol [GO:0005829]; endoplasmic reticulum [GO:0005783]; Golgi apparatus [GO:0005794]; mitochondrion [GO:0005739]; GTP binding [GO:0005525]; regulation of T cell apoptotic process [GO:0070232]
immunoglobulin heavy chain secretory form	2.19824	4.58e-11	igha1	blood microparticle [GO:0072562]; external side of plasma membrane [GO:0009897]; extracellular exosome [GO:0070062]; extracellular region [GO:0005576]; extracellular space [GO:0005615]; immunoglobulin complex, circulating [GO:0042571]; monomeric IgA immunoglobulin complex [GO:0071748]; secretory dimeric IgA immunoglobulin complex [GO:0071752]; secretory IgA immunoglobulin complex [GO:0071751]; an…
immunoglobulin heavy chain variable region	-2.35062	1.91e-09	ighv3-23	blood microparticle [GO:0072562]; external side of plasma membrane [GO:0009897]; extracellular exosome [GO:0070062]; extracellular region [GO:0005576]; extracellular space [GO:0005615]; immunoglobulin complex, circulating [GO:0042571]; plasma membrane [GO:0005886]; antigen binding [GO:0003823]; immunoglobulin receptor binding [GO:0034987]; B cell receptor signaling pathway [GO:0050853]; complemen…
immunoglobulin iota chain-like	2.21381	3.29e-11	vpreb1	extracellular region [GO:0005576]; extracellular space [GO:0005615]; immune response [GO:0006955]; immunoglobulin production [GO:0002377]; leukocyte migration [GO:0050900]
immunoglobulin kappa chain V region 3547	2.53601	3.96e-08	igkh	immunoglobulin complex [GO:0019814]; adaptive immune response [GO:0002250]
immunoglobulin kappa light chain-like	-2.37359	1.31e-07	igkv3-20	blood microparticle [GO:0072562]; extracellular exosome [GO:0070062]; extracellular region [GO:0005576]; extracellular space [GO:0005615]; monomeric IgA immunoglobulin complex [GO:0071748]; pentameric IgM immunoglobulin complex [GO:0071756]; plasma membrane [GO:0005886]; secretory IgA immunoglobulin complex [GO:0071751]; antigen binding [GO:0003823]; antibacterial humoral response [GO:0019731]; c…
immunoglobulin kappa variable	2.37878	1.17e-07	igkv	extracellular region [GO:0005576]; extracellular space [GO:0005615]; immunoglobulin complex [GO:0019814]; plasma membrane [GO:0005886]; antigen binding [GO:0003823]; complement activation [GO:0006956]; complement activation, classical pathway [GO:0006958]; Fc-epsilon receptor signaling pathway [GO:0038095]; Fc-gamma receptor signaling pathway involved in phagocytosis [GO:0038096]; immune response…
immunoglobulin kappa variable 5-2	2.40552	6.94e-06	igkv5-2	extracellular region [GO:0005576]; extracellular space [GO:0005615]; immunoglobulin complex [GO:0019814]; plasma membrane [GO:0005886]; antigen binding [GO:0003823]; complement activation [GO:0006956]; complement activation, classical pathway [GO:0006958]; Fc-epsilon receptor signaling pathway [GO:0038095]; Fc-gamma receptor signaling pathway involved in phagocytosis [GO:0038096]; immune response…
immunoglobulin light chain	2.42178	5.02e-06	igkv3-20	blood microparticle [GO:0072562]; extracellular exosome [GO:0070062]; extracellular region [GO:0005576]; extracellular space [GO:0005615]; monomeric IgA immunoglobulin complex [GO:0071748]; pentameric IgM immunoglobulin complex [GO:0071756]; plasma membrane [GO:0005886]; secretory IgA immunoglobulin complex [GO:0071751]; antigen binding [GO:0003823]; antibacterial humoral response [GO:0019731]; c…
interactor protein for cytohesin exchange factors 1-like	-0.708841	4.58e-11	ipcef1	cytosol [GO:0005829]; plasma membrane [GO:0005886]; oxygen carrier activity [GO:0005344]; peroxidase activity [GO:0004601]; protein domain specific binding [GO:0019904]; oxygen transport [GO:0015671]; response to oxidative stress [GO:0006979]
interferon-inducible GTPase 5-like	2.17208	8.22e-11	irgc	membrane [GO:0016020]; GTP binding [GO:0005525]; hydrolase activity [GO:0016787]
isoamyl acetate-hydrolyzing esterase 1 homolog	0.808486	0.025877	iah1	hydrolase activity [GO:0016787]; lipid catabolic process [GO:0016042]
keratin 1	2.24978	1.43e-11	krt1	blood microparticle [GO:0072562]; collagen-containing extracellular matrix [GO:0062023]; cornified envelope [GO:0001533]; cytoskeleton [GO:0005856]; cytosol [GO:0005829]; extracellular exosome [GO:0070062]; extracellular region [GO:0005576]; extracellular space [GO:0005615]; ficolin-1-rich granule lumen [GO:1904813]; keratin filament [GO:0045095]; membrane [GO:0016020]; nucleus [GO:0005634]; carb…
KxDL motif containing 1	-0.360212	0.000513971	kxd1	BLOC-1 complex [GO:0031083]; BORC complex [GO:0099078]; lysosomal membrane [GO:0005765]; lysosome localization [GO:0032418]; vesicle-mediated transport [GO:0016192]
leptin receptor-like	1.44419	0.000931944	lepr	basolateral plasma membrane [GO:0016323]; external side of plasma membrane [GO:0009897]; extracellular region [GO:0005576]; integral component of membrane [GO:0016021]; receptor complex [GO:0043235]; cytokine binding [GO:0019955]; cytokine receptor activity [GO:0004896]; identical protein binding [GO:0042802]; leptin receptor activity [GO:0038021]; peptide hormone binding [GO:0017046]; transmembr…
leucine rich repeat containing 1	1.73827	0.0260926	lrrc1	basolateral plasma membrane [GO:0016323]; cell junction [GO:0030054]; cell-cell junction [GO:0005911]; cytosol [GO:0005829]; postsynaptic density [GO:0014069]; synapse [GO:0045202]; cell-cell adhesion [GO:0098609]; establishment or maintenance of epithelial cell apical/basal polarity [GO:0045197]; neurotransmitter receptor transport postsynaptic membrane to endosome [GO:0098968]; neurotransmitter…
leucine-rich repeats and calponin homology (CH) domain containing 3	2.75216	1.84e-10	lrch3	cytoplasm [GO:0005737]; cytosol [GO:0005829]; septin cytoskeleton organization [GO:0032185]
loss of heterozygosity 12 chromosomal region 1 protein homolog	-0.742231	0.0411773	borcs5	BORC complex [GO:0099078]; cytoplasmic side of lysosomal membrane [GO:0098574]; intrinsic component of membrane [GO:0031224]; synaptic vesicle membrane [GO:0030672]; lysosome localization [GO:0032418]; organelle transport along microtubule [GO:0072384]; positive regulation of anterograde synaptic vesicle transport [GO:1903744]
LRRCT domain-containing protein	-2.29811	5.54e-12	lingo1	extracellular matrix [GO:0031012]; extracellular space [GO:0005615]; integral component of membrane [GO:0016021]; plasma membrane [GO:0005886]; epidermal growth factor receptor binding [GO:0005154]; negative regulation of axonogenesis [GO:0050771]
mannose-specific lectin-like	2.45063	2.81e-08	lman1	collagen-containing extracellular matrix [GO:0062023]; COPII-coated ER to Golgi transport vesicle [GO:0030134]; cytosol [GO:0005829]; endoplasmic reticulum membrane [GO:0005789]; endoplasmic reticulum-Golgi intermediate compartment [GO:0005793]; endoplasmic reticulum-Golgi intermediate compartment membrane [GO:0033116]; ER to Golgi transport vesicle membrane [GO:0012507]; extracellular exosome [G…
methyltransferase-like protein 21B-like	-0.83016	0.0124686	eef1akmt3	centrosome [GO:0005813]; cytoplasm [GO:0005737]; intracellular [GO:0005622]; nucleoplasm [GO:0005654]; protein-containing complex [GO:0032991]; heat shock protein binding [GO:0031072]; methyltransferase activity [GO:0008168]; protein-lysine N-methyltransferase activity [GO:0016279]; peptidyl-lysine methylation [GO:0018022]
MHC class Ia antigen	-4.50425	0.0315822	hla-e	cell surface [GO:0009986]; early endosome membrane [GO:0031901]; ER to Golgi transport vesicle membrane [GO:0012507]; external side of plasma membrane [GO:0009897]; extracellular exosome [GO:0070062]; extracellular space [GO:0005615]; Golgi membrane [GO:0000139]; integral component of lumenal side of endoplasmic reticulum membrane [GO:0071556]; MHC class I protein complex [GO:0042612]; MHC class …
microfibril-associated glycoprotein	-2.45183	2.81e-08	mfap1	centrosome [GO:0005813]; extracellular region [GO:0005576]; microfibril [GO:0001527]; nucleoplasm [GO:0005654]; nucleus [GO:0005634]; U2-type precatalytic spliceosome [GO:0071005]; RNA binding [GO:0003723]; mRNA splicing, via spliceosome [GO:0000398]
mitochondrial import inner membrane translocase subunit Tim10	-0.867881	2.92e-05	timm10	mitochondrial inner membrane [GO:0005743]; mitochondrial intermembrane space [GO:0005758]; mitochondrial intermembrane space protein transporter complex [GO:0042719]; mitochondrion [GO:0005739]; TIM23 mitochondrial import inner membrane translocase complex [GO:0005744]; chaperone binding [GO:0051087]; protein homodimerization activity [GO:0042803]; protein transporter activity [GO:0140318]; zinc …
mitochondrial import receptor subunit TOM5 homolog	-2.3587	1.66e-08	tomm5	integral component of membrane [GO:0016021]; mitochondrial outer membrane [GO:0005741]; mitochondrial outer membrane translocase complex [GO:0005742]; mitochondrion [GO:0005739]; macroautophagy [GO:0016236]; protein targeting to mitochondrion [GO:0006626]
Mix-type homeobox gene 1	2.20999	3.48e-11	mxtx1	nucleus [GO:0005634]; DNA binding [GO:0003677]; embryonic heart tube development [GO:0035050]; positive regulation of cell migration [GO:0030335]; positive regulation of transcription, DNA-templated [GO:0045893]; somite specification [GO:0001757]
myosin light chain 3-like	-2.37308	1.31e-07	myl3	A band [GO:0031672]; cytosol [GO:0005829]; I band [GO:0031674]; muscle myosin complex [GO:0005859]; sarcomere [GO:0030017]; actin monomer binding [GO:0003785]; calcium ion binding [GO:0005509]; myosin II heavy chain binding [GO:0032038]; structural constituent of muscle [GO:0008307]; cardiac muscle contraction [GO:0060048]; muscle filament sliding [GO:0030049]; positive regulation of ATPase activ…
myosin light chain kinase, smooth muscle	2.45028	2.81e-08	mylk	actin cytoskeleton [GO:0015629]; cleavage furrow [GO:0032154]; cytoplasm [GO:0005737]; cytosol [GO:0005829]; lamellipodium [GO:0030027]; plasma membrane [GO:0005886]; stress fiber [GO:0001725]; actin binding [GO:0003779]; ATP binding [GO:0005524]; calmodulin binding [GO:0005516]; metal ion binding [GO:0046872]; myosin light chain kinase activity [GO:0004687]; protein kinase activity [GO:0004672];…
myosin light polypeptide 6-like	0.703548	0.0041439	myl6	brush border [GO:0005903]; cytosol [GO:0005829]; extracellular exosome [GO:0070062]; membrane [GO:0016020]; myosin complex [GO:0016459]; unconventional myosin complex [GO:0016461]; vesicle [GO:0031982]; actin-dependent ATPase activity [GO:0030898]; calcium ion binding [GO:0005509]; motor activity [GO:0003774]; structural constituent of muscle [GO:0008307]; muscle contraction [GO:0006936]; muscle …
NACHT domain-containing protein	-2.42542	4.93e-08		ATP binding [GO:0005524]
NACHT, LRR and PYD domains-containing protein 12-like	2.34201	2.27e-07	nlrp12	cytoplasm [GO:0005737]; ATP binding [GO:0005524]; cysteine-type endopeptidase activator activity involved in apoptotic process [GO:0008656]; activation of cysteine-type endopeptidase activity involved in apoptotic process [GO:0006919]; cellular response to cytokine stimulus [GO:0071345]; dendritic cell migration [GO:0036336]; negative regulation of cytokine secretion [GO:0050710]; negative regula…
NLR family CARD domain-containing protein 3-like	-2.28775	6.62e-12	nlrc3	centriolar satellite [GO:0034451]; cytoplasm [GO:0005737]; cytosol [GO:0005829]; intracellular membrane-bounded organelle [GO:0043231]; perinuclear region of cytoplasm [GO:0048471]; ATP binding [GO:0005524]; phosphatidylinositol 3-kinase regulatory subunit binding [GO:0036312]; I-kappaB kinase/NF-kappaB signaling [GO:0007249]; intracellular signal transduction [GO:0035556]; negative regulation of…
novel immune-type receptor 14	-2.2643	1.11e-11	nitr14b
nuclear receptor subfamily 5 group A member 2-like	-2.30463	4.99e-12	nr5a2
odorant receptor	2.42253	5.02e-08	or1a1	integral component of membrane [GO:0016021]; plasma membrane [GO:0005886]; G protein-coupled receptor activity [GO:0004930]; olfactory receptor activity [GO:0004984]; transmembrane signaling receptor activity [GO:0004888]; G protein-coupled receptor signaling pathway [GO:0007186]
olfactory receptor 6K3-like	-2.28701	6.62e-12	or6k3	integral component of membrane [GO:0016021]; plasma membrane [GO:0005886]; G protein-coupled receptor activity [GO:0004930]; olfactory receptor activity [GO:0004984]; transmembrane signaling receptor activity [GO:0004888]; G protein-coupled receptor signaling pathway [GO:0007186]
OTU domain-containing protein 1	0.749452	0.0329782	otud1	thiol-dependent ubiquitin-specific protease activity [GO:0004843]; protein K63-linked deubiquitination [GO:0070536]
Ovostatin Ovomacroglobulin	0.651872	0.0191818		extracellular space [GO:0005615]; serine-type endopeptidase inhibitor activity [GO:0004867]
parvalbumin 1	2.21012	3.48e-11	pvalb	axon [GO:0030424]; cuticular plate [GO:0032437]; cytoplasm [GO:0005737]; neuronal cell body [GO:0043025]; nucleus [GO:0005634]; protein-containing complex [GO:0032991]; stereocilium [GO:0032420]; calcium ion binding [GO:0005509]; identical protein binding [GO:0042802]; protein-containing complex binding [GO:0044877]; cochlea development [GO:0090102]
Peripheral myelin protein 22	-2.28814	6.62e-12	pmp22	bicellular tight junction [GO:0005923]; compact myelin [GO:0043218]; integral component of membrane [GO:0016021]; plasma membrane [GO:0005886]; synapse [GO:0045202]; bleb assembly [GO:0032060]; cell death [GO:0008219]; chemical synaptic transmission [GO:0007268]; myelin assembly [GO:0032288]; myelination [GO:0042552]; negative regulation of cell population proliferation [GO:0008285]; negative reg…
peripheral myelin protein 22, partial	2.6039	0.0332533	pmp22	bicellular tight junction [GO:0005923]; compact myelin [GO:0043218]; integral component of membrane [GO:0016021]; plasma membrane [GO:0005886]; synapse [GO:0045202]; bleb assembly [GO:0032060]; cell death [GO:0008219]; chemical synaptic transmission [GO:0007268]; myelin assembly [GO:0032288]; myelination [GO:0042552]; negative regulation of cell population proliferation [GO:0008285]; negative reg…
pim-1 oncogene	0.840509	0.0308427	pim1	cytoplasm [GO:0005737]; cytosol [GO:0005829]; nucleolus [GO:0005730]; nucleoplasm [GO:0005654]; nucleus [GO:0005634]; plasma membrane [GO:0005886]; ATP binding [GO:0005524]; manganese ion binding [GO:0030145]; protein serine/threonine kinase activator activity [GO:0043539]; protein serine/threonine kinase activity [GO:0004674]; ribosomal small subunit binding [GO:0043024]; transcription factor bi…
pleckstrin homology-like domain family A member 2-like	1.76088	0.0129293	phlda2	cytoplasm [GO:0005737]; membrane [GO:0016020]; phosphatidylinositol phosphate binding [GO:1901981]; animal organ morphogenesis [GO:0009887]; apoptotic process [GO:0006915]; placenta development [GO:0001890]; positive regulation of apoptotic process [GO:0043065]; regulation of cell migration [GO:0030334]; regulation of gene expression [GO:0010468]; regulation of glycogen metabolic process [GO:0070…
PREDICTED: AIG1-type G domain-containing protein	2.17673	7.4e-11		GTP binding [GO:0005525]
PREDICTED: hepcidin precursor	-2.40168	7.39e-07	hamp	apical cortex [GO:0045179]; cell [GO:0005623]; extracellular region [GO:0005576]; extracellular space [GO:0005615]; intercalated disc [GO:0014704]; hormone activity [GO:0005179]; iron ion transmembrane transporter inhibitor activity [GO:0097690]; signaling receptor binding [GO:0005102]; acute-phase response [GO:0006953]; aging [GO:0007568]; antimicrobial humoral immune response mediated by antimi…
PREDICTED: immunoglobulin kappa variable	2.32662	3.15e-12	igkv	extracellular region [GO:0005576]; extracellular space [GO:0005615]; immunoglobulin complex [GO:0019814]; plasma membrane [GO:0005886]; antigen binding [GO:0003823]; complement activation [GO:0006956]; complement activation, classical pathway [GO:0006958]; Fc-epsilon receptor signaling pathway [GO:0038095]; Fc-gamma receptor signaling pathway involved in phagocytosis [GO:0038096]; immune response…
PRKC/ apoptosis/ WT1/ regulator	0.881091	0.014699	pawr	actin cytoskeleton [GO:0015629]; cytoplasm [GO:0005737]; nuclear chromatin [GO:0000790]; nucleus [GO:0005634]; plasma membrane [GO:0005886]; actin binding [GO:0003779]; enzyme binding [GO:0019899]; leucine zipper domain binding [GO:0043522]; transcription corepressor activity [GO:0003714]; actin filament bundle assembly [GO:0051017]; apoptotic process [GO:0006915]; apoptotic signaling pathway [GO…
probable E3 ubiquitin-protein ligase ARI7	-2.36729	1.43e-09	ari7	cytoplasm [GO:0005737]; ubiquitin ligase complex [GO:0000151]; metal ion binding [GO:0046872]; ubiquitin conjugating enzyme binding [GO:0031624]; ubiquitin protein ligase activity [GO:0061630]; positive regulation of proteasomal ubiquitin-dependent protein catabolic process [GO:0032436]; protein polyubiquitination [GO:0000209]; ubiquitin-dependent protein catabolic process [GO:0006511]
programmed cell death protein 10-B-like	2.31523	3.97e-12	pdcd10	cell [GO:0005623]; cytoplasm [GO:0005737]; cytosol [GO:0005829]; extracellular exosome [GO:0070062]; Golgi apparatus [GO:0005794]; Golgi membrane [GO:0000139]; plasma membrane [GO:0005886]; protein homodimerization activity [GO:0042803]; protein kinase binding [GO:0019901]; protein N-terminus binding [GO:0047485]; angiogenesis [GO:0001525]; cellular response to leukemia inhibitory factor [GO:1990…
Pro-melanin-concentrating hormone 1	2.21305	3.32e-11	pmchl1	extracellular region [GO:0005576]; synapse [GO:0045202]; melanin-concentrating hormone activity [GO:0030354]; type 1 melanin-concentrating hormone receptor binding [GO:0031777]; chemical synaptic transmission [GO:0007268]
protein CASC3-like	-2.41863	5.32e-07	casc3	cytoplasmic stress granule [GO:0010494]; cytosol [GO:0005829]; dendrite [GO:0030425]; exon-exon junction complex [GO:0035145]; nuclear membrane [GO:0031965]; nuclear speck [GO:0016607]; nucleoplasm [GO:0005654]; nucleus [GO:0005634]; perinuclear region of cytoplasm [GO:0048471]; U2-type catalytic step 1 spliceosome [GO:0071006]; enzyme binding [GO:0019899]; identical protein binding [GO:0042802];…
protein FAM69A-like	-2.35533	1.75e-08	dipk1a	endoplasmic reticulum membrane [GO:0005789]; integral component of membrane [GO:0016021]
protein NLRC5	-0.796711	0.0263403	nlrc5	centrosome [GO:0005813]; cytoplasm [GO:0005737]; cytosol [GO:0005829]; nucleus [GO:0005634]; ATP binding [GO:0005524]; RNA polymerase II cis-regulatory region sequence-specific DNA binding [GO:0000978]; defense response to virus [GO:0051607]; innate immune response [GO:0045087]; intracellular signal transduction [GO:0035556]; negative regulation of NF-kappaB transcription factor activity [GO:0032…
protein tyrosine phosphatase type IVA 2-like	1.00507	5.62e-07	ptp4a2	cytoplasm [GO:0005737]; cytosol [GO:0005829]; early endosome [GO:0005769]; nucleus [GO:0005634]; plasma membrane [GO:0005886]; prenylated protein tyrosine phosphatase activity [GO:0004727]; protein tyrosine phosphatase activity [GO:0004725]; post-translational protein modification [GO:0043687]
PTB domain-containing engulfment adapter protein 1	-2.31612	3.97e-12	gulp1	cytoplasm [GO:0005737]; apoptotic process [GO:0006915]; lipid transport [GO:0006869]; phagocytosis, engulfment [GO:0006911]
pumilio RNA binding family member 2	-1.99814	1.12882e-06	pum2	cytoplasm [GO:0005737]; cytoplasmic stress granule [GO:0010494]; cytosol [GO:0005829]; nuclear membrane [GO:0031965]; perinuclear region of cytoplasm [GO:0048471]; miRNA binding [GO:0035198]; mRNA 3'-UTR binding [GO:0003730]; mRNA binding [GO:0003729]; RNA binding [GO:0003723]; positive regulation of gene silencing by miRNA [GO:2000637]; positive regulation of RIG-I signaling pathway [GO:1900246]…
ras-related protein Rab-20	-0.408303	0.00433543	rab20	cell [GO:0005623]; early endosome [GO:0005769]; endocytic vesicle [GO:0030139]; endomembrane system [GO:0012505]; endosome [GO:0005768]; Golgi apparatus [GO:0005794]; intracellular membrane-bounded organelle [GO:0043231]; phagocytic vesicle [GO:0045335]; phagocytic vesicle membrane [GO:0030670]; GTP binding [GO:0005525]; GTPase activity [GO:0003924]; cellular response to interferon-gamma [GO:0071…
ras-related protein Rab-23-like	2.12933	2.2e-10	rab23	autophagosome [GO:0005776]; cell junction [GO:0030054]; centrosome [GO:0005813]; cytoplasm [GO:0005737]; cytosol [GO:0005829]; endomembrane system [GO:0012505]; endosome membrane [GO:0010008]; phagocytic vesicle [GO:0045335]; phagocytic vesicle membrane [GO:0030670]; plasma membrane [GO:0005886]; GTP binding [GO:0005525]; GTPase activity [GO:0003924]; autophagosome assembly [GO:0000045]; cellular…
regulator of nonsense transcripts 3B-like	-1.32854	0.0260926	upf3b	centriolar satellite [GO:0034451]; cytoplasm [GO:0005737]; cytosol [GO:0005829]; exon-exon junction complex [GO:0035145]; nucleolus [GO:0005730]; nucleoplasm [GO:0005654]; nucleus [GO:0005634]; mRNA binding [GO:0003729]; RNA binding [GO:0003723]; structural constituent of nuclear pore [GO:0017056]; mRNA 3'-end processing [GO:0031124]; mRNA export from nucleus [GO:0006406]; mRNA splicing, via spli…
retinoic acid-induced protein 2-like	-2.30112	5.23e-12	rai2	embryo development ending in birth or egg hatching [GO:0009792]
RIIa domain-containing protein 1-like	2.18329	6.42e-11	riiad1
RNA binding motif protein 18	1.17557	0.0135245	rbm18	RNA binding [GO:0003723]
S100 calcium binding protein P	2.3112	4.34e-12	s100p	cytoplasm [GO:0005737]; extracellular exosome [GO:0070062]; extracellular region [GO:0005576]; microvillus membrane [GO:0031528]; nuclear body [GO:0016604]; nucleus [GO:0005634]; secretory granule lumen [GO:0034774]; cadherin binding [GO:0045296]; calcium ion binding [GO:0005509]; calcium-dependent protein binding [GO:0048306]; magnesium ion binding [GO:0000287]; protein homodimerization activity…
sel1 repeat-containing protein 1-like	-1.00929	3.15e-07	coa7	mitochondrial intermembrane space [GO:0005758]; mitochondrion [GO:0005739]; nucleoplasm [GO:0005654]
sentrin-specific protease 6	-1.20118	0.00438783	senp6	cytoplasm [GO:0005737]; cytosol [GO:0005829]; nucleoplasm [GO:0005654]; nucleus [GO:0005634]; SUMO-specific endopeptidase activity [GO:0070139]; protein desumoylation [GO:0016926]; protein modification by small protein removal [GO:0070646]; protein sumoylation [GO:0016925]; regulation of kinetochore assembly [GO:0090234]; regulation of spindle assembly [GO:0090169]
septin 9	1.60155	0.0243468	septin9	actin cytoskeleton [GO:0015629]; axoneme [GO:0005930]; cell division site [GO:0032153]; cytoplasm [GO:0005737]; microtubule [GO:0005874]; microtubule cytoskeleton [GO:0015630]; non-motile cilium [GO:0097730]; perinuclear region of cytoplasm [GO:0048471]; septin complex [GO:0031105]; septin ring [GO:0005940]; stress fiber [GO:0001725]; cadherin binding [GO:0045296]; GTP binding [GO:0005525]; GTPas…
septin-7-like	-2.41352	5.9e-07	septin7	axoneme [GO:0005930]; cell division site [GO:0032153]; cleavage furrow [GO:0032154]; condensed chromosome kinetochore [GO:0000777]; cytosol [GO:0005829]; extracellular exosome [GO:0070062]; microtubule cytoskeleton [GO:0015630]; midbody [GO:0030496]; non-motile cilium [GO:0097730]; nucleus [GO:0005634]; septin complex [GO:0031105]; septin ring [GO:0005940]; sperm annulus [GO:0097227]; spindle [GO…
serine protease HTRA2/ mitochondrial-like	-1.28786	0.0282354	htra2	CD40 receptor complex [GO:0035631]; chromatin [GO:0000785]; cytoplasmic side of plasma membrane [GO:0009898]; cytoskeleton [GO:0005856]; cytosol [GO:0005829]; endoplasmic reticulum [GO:0005783]; endoplasmic reticulum membrane [GO:0005789]; membrane [GO:0016020]; mitochondrial intermembrane space [GO:0005758]; mitochondrial membrane [GO:0031966]; mitochondrion [GO:0005739]; nucleus [GO:0005634]; s…
serine/threonine kinase 17b	-0.918022	4.23e-07	stk17b	actin cytoskeleton [GO:0015629]; endoplasmic reticulum-Golgi intermediate compartment [GO:0005793]; nucleus [GO:0005634]; plasma membrane [GO:0005886]; ATP binding [GO:0005524]; protein kinase activity [GO:0004672]; protein serine/threonine kinase activity [GO:0004674]; apoptotic process [GO:0006915]; intracellular signal transduction [GO:0035556]; positive regulation of fibroblast apoptotic proc…
serine/threonine-protein kinase TAO1-like	2.42745	0.0107164	taok1	cell [GO:0005623]; cytoplasm [GO:0005737]; microtubule cytoskeleton [GO:0015630]; perinuclear region of cytoplasm [GO:0048471]; alpha-tubulin binding [GO:0043014]; ATP binding [GO:0005524]; beta-tubulin binding [GO:0048487]; kinase activity [GO:0016301]; MAP kinase kinase kinase activity [GO:0004709]; myosin V binding [GO:0031489]; protein C-terminus binding [GO:0008022]; protein kinase activator…
serine/threonine-protein phosphatase 2B catalytic subunit alpha	1.93414	0.0127107	ppp3ca	calcineurin complex [GO:0005955]; cell [GO:0005623]; cytoplasm [GO:0005737]; cytosol [GO:0005829]; dendritic spine [GO:0043197]; extrinsic component of plasma membrane [GO:0019897]; glutamatergic synapse [GO:0098978]; mitochondrion [GO:0005739]; nucleoplasm [GO:0005654]; plasma membrane [GO:0005886]; sarcolemma [GO:0042383]; Schaffer collateral - CA1 synapse [GO:0098685]; slit diaphragm [GO:00360…
serpin peptidase inhibitor/ clade F (alpha-2 antiplasmin/ pigment epithelium derived factor)/ member 2	0.843163	0.0283843	serpinf2a	extracellular space [GO:0005615]; serine-type endopeptidase inhibitor activity [GO:0004867]; negative regulation of endopeptidase activity [GO:0010951]
sickle tail protein-like	1.07662	0.0395054	kiaa1217	cytoplasm [GO:0005737]; embryonic skeletal system development [GO:0048706]
Signal peptidase complex subunit 1	-0.869332	0.0101076	spcs1	endoplasmic reticulum membrane [GO:0005789]; integral component of endoplasmic reticulum membrane [GO:0030176]; signal peptidase complex [GO:0005787]; peptidase activity [GO:0008233]; protein targeting to ER [GO:0045047]; proteolysis [GO:0006508]; signal peptide processing [GO:0006465]; viral protein processing [GO:0019082]; virion assembly [GO:0019068]
single-pass membrane protein with aspartate rich tail 1	2.49357	1.09e-07	smdt1	integral component of mitochondrial inner membrane [GO:0031305]; mitochondrial inner membrane [GO:0005743]; mitochondrial matrix [GO:0005759]; mitochondrion [GO:0005739]; nucleoplasm [GO:0005654]; uniplex complex [GO:1990246]; calcium import into the mitochondrion [GO:0036444]; mitochondrial calcium ion homeostasis [GO:0051560]; mitochondrial calcium ion transmembrane transport [GO:0006851]
smg-7 homolog/ nonsense mediated mRNA decay factor (C. elegans)	2.29197	6.13e-12	smg7	cytoplasm [GO:0005737]; cytosol [GO:0005829]; intermediate filament cytoskeleton [GO:0045111]; nucleus [GO:0005634]; telomerase holoenzyme complex [GO:0005697]; protein phosphatase 2A binding [GO:0051721]; telomerase RNA binding [GO:0070034]; telomeric DNA binding [GO:0042162]; mRNA export from nucleus [GO:0006406]; nuclear-transcribed mRNA catabolic process, nonsense-mediated decay [GO:0000184];…
sortilin-like	-3.78833	0.0235553	sort1	cell surface [GO:0009986]; clathrin-coated pit [GO:0005905]; clathrin-coated vesicle [GO:0030136]; cytoplasmic vesicle [GO:0031410]; cytoplasmic vesicle membrane [GO:0030659]; cytosol [GO:0005829]; dendrite [GO:0030425]; early endosome [GO:0005769]; endoplasmic reticulum membrane [GO:0005789]; endosome membrane [GO:0010008]; Golgi apparatus [GO:0005794]; Golgi cisterna membrane [GO:0032580]; inte…
sorting nexin 1	-0.864994	0.0218949	snx1	cytoplasm [GO:0005737]; cytosol [GO:0005829]; early endosome membrane [GO:0031901]; endosome [GO:0005768]; endosome membrane [GO:0010008]; Golgi apparatus [GO:0005794]; intracellular membrane-bounded organelle [GO:0043231]; lamellipodium [GO:0030027]; lysosome [GO:0005764]; membrane [GO:0016020]; protein-containing complex [GO:0032991]; retromer complex [GO:0030904]; retromer, tubulation complex …
sprouty-related, EVH1 domain-containing protein 1	-0.529305	0.0357795	spred1	caveola [GO:0005901]; cytosol [GO:0005829]; nucleoplasm [GO:0005654]; plasma membrane [GO:0005886]; phosphatase binding [GO:0019902]; protein kinase binding [GO:0019901]; protein serine/threonine kinase inhibitor activity [GO:0030291]; stem cell factor receptor binding [GO:0005173]; fibroblast growth factor receptor signaling pathway [GO:0008543]; inactivation of MAPK activity [GO:0000188]; MAPK …
Src homology 2 domain containing transforming protein D	-2.30868	4.61e-12	shd	phosphotyrosine residue binding [GO:0001784]
SRY-box containing gene 2	2.44249	3.34e-08	sox2	cytoplasm [GO:0005737]; cytosol [GO:0005829]; nuclear chromatin [GO:0000790]; nuclear transcription factor complex [GO:0044798]; nucleoplasm [GO:0005654]; nucleus [GO:0005634]; transcription factor complex [GO:0005667]; DNA binding [GO:0003677]; DNA-binding transcription activator activity, RNA polymerase II-specific [GO:0001228]; DNA-binding transcription factor activity [GO:0003700]; DNA-bindin…
suppressor of cytokine signaling 3	0.946984	0.0479548	socs3	cytosol [GO:0005829]; phosphatidylinositol 3-kinase complex [GO:0005942]; 1-phosphatidylinositol-3-kinase regulator activity [GO:0046935]; phosphotyrosine residue binding [GO:0001784]; protein kinase inhibitor activity [GO:0004860]; branching involved in labyrinthine layer morphogenesis [GO:0060670]; cellular response to leukemia inhibitory factor [GO:1990830]; cytokine-mediated signaling pathway…
T cell receptor V alpha chain	-2.52903	4.53e-08	tra	integral component of membrane [GO:0016021]; plasma membrane [GO:0005886]; adaptive immune response [GO:0002250]
T cell receptor V alpha chain, partial	2.36581	1.43e-09	tra	integral component of membrane [GO:0016021]; plasma membrane [GO:0005886]; adaptive immune response [GO:0002250]
Takifugu rubripes long-chain-fatty-acid--CoA ligase ACSBG2-like (LOC101073483), transcript variant X13, mRNA	-3.12794	0.0140751	acsbg2	cytoplasm [GO:0005737]; cytosol [GO:0005829]; membrane [GO:0016020]; mitochondrion [GO:0005739]; acyl-CoA hydrolase activity [GO:0047617]; acyl-CoA ligase activity [GO:0003996]; arachidonate-CoA ligase activity [GO:0047676]; ATP binding [GO:0005524]; decanoate-CoA ligase activity [GO:0102391]; long-chain fatty acid-CoA ligase activity [GO:0004467]; cell differentiation [GO:0030154]; fatty acid me…
tetratricopeptide repeat domain 36	-1.11928	0.0146468	ttc36	cilium assembly [GO:0060271]
tissue specific transplantation antigen P35B	-2.2509	1.43e-11	gfus	coenzyme binding [GO:0050662]; GDP-L-fucose synthase activity [GO:0050577]; GDP-mannose 3,5-epimerase activity [GO:0047918]; identical protein binding [GO:0042802]; 'de novo' GDP-L-fucose biosynthetic process [GO:0042351]; GDP-mannose metabolic process [GO:0019673]; T cell mediated cytotoxicity [GO:0001913]
transcription factor AP-4-like	-0.766014	9.81e-05	tfap4	mitochondrion [GO:0005739]; nuclear chromatin [GO:0000790]; nucleoplasm [GO:0005654]; nucleus [GO:0005634]; transcriptional repressor complex [GO:0017053]; DNA binding [GO:0003677]; DNA-binding transcription activator activity, RNA polymerase II-specific [GO:0001228]; DNA-binding transcription factor activity [GO:0003700]; DNA-binding transcription factor activity, RNA polymerase II-specific [GO:…
transcription factor HES-4-like	2.27843	7.7e-12	hes4	nuclear chromatin [GO:0000790]; nucleus [GO:0005634]; DNA-binding transcription factor activity, RNA polymerase II-specific [GO:0000981]; DNA-binding transcription repressor activity, RNA polymerase II-specific [GO:0001227]; E-box binding [GO:0070888]; N-box binding [GO:0071820]; protein dimerization activity [GO:0046983]; RNA polymerase II regulatory region sequence-specific DNA binding [GO:0000…
transforming growth factor beta-1-induced transcript 1 protein-like	0.327394	0.048488	tgfb1i1	cytoskeleton [GO:0005856]; cytosol [GO:0005829]; focal adhesion [GO:0005925]; nuclear matrix [GO:0016363]; plasma membrane [GO:0005886]; androgen receptor binding [GO:0050681]; I-SMAD binding [GO:0070411]; metal ion binding [GO:0046872]; Roundabout binding [GO:0048495]; transcription coactivator activity [GO:0003713]; transcription coregulator activity [GO:0003712]; androgen receptor signaling pa…
Transmembrane protein 45B	0.841092	0.0200802	tmem45b	integral component of membrane [GO:0016021]
transmembrane protein 47-like	-2.1411	1.7e-10	tmem47	adherens junction [GO:0005912]; cell junction [GO:0030054]; integral component of membrane [GO:0016021]; plasma membrane [GO:0005886]
Transmembrane protein 65	-2.26281	1.14e-11	tmem65	integral component of membrane [GO:0016021]; intercalated disc [GO:0014704]; mitochondrial inner membrane [GO:0005743]; plasma membrane [GO:0005886]; cardiac ventricle development [GO:0003231]; regulation of cardiac conduction [GO:1903779]
tropomyosin 1 (alpha)	1.11742	0.00186829	tpm1	actin cytoskeleton [GO:0015629]; actin filament [GO:0005884]; bleb [GO:0032059]; cytoskeleton [GO:0005856]; cytosol [GO:0005829]; muscle thin filament tropomyosin [GO:0005862]; ruffle membrane [GO:0032587]; sarcomere [GO:0030017]; stress fiber [GO:0001725]; actin binding [GO:0003779]; actin filament binding [GO:0051015]; cytoskeletal protein binding [GO:0008092]; identical protein binding [GO:004…
tubulin folding cofactor E	-2.24904	1.48e-11	tfce	chloroplast [GO:0009507]; cytoplasm [GO:0005737]; alpha-tubulin binding [GO:0043014]; embryo development ending in seed dormancy [GO:0009793]; microtubule cytoskeleton organization [GO:0000226]; post-chaperonin tubulin folding pathway [GO:0007023]; tubulin complex assembly [GO:0007021]
type I inositol-3/4-bisphosphate 4-phosphatase-like	3.10301	0.000364461	inpp4a	cell junction [GO:0030054]; cytoplasm [GO:0005737]; cytosol [GO:0005829]; early endosome membrane [GO:0031901]; nucleus [GO:0005634]; plasma membrane [GO:0005886]; postsynaptic density [GO:0014069]; recycling endosome membrane [GO:0055038]; phosphatidylinositol-3,4-bisphosphate 4-phosphatase activity [GO:0016316]; phosphatidylinositol-4,5-bisphosphate 4-phosphatase activity [GO:0034597]; inositol…
ubiquitin-conjugating enzyme E2 A-like	1.10453	0.0217647	ube2e2	ATP binding [GO:0005524]; ISG15 transferase activity [GO:0042296]; ubiquitin conjugating enzyme activity [GO:0061631]; ubiquitin-protein transferase activity [GO:0004842]; cellular response to DNA damage stimulus [GO:0006974]; ISG15-protein conjugation [GO:0032020]; positive regulation of G1/S transition of mitotic cell cycle [GO:1900087]; protein K11-linked ubiquitination [GO:0070979]; protein K…
Uncharacterized protein	-2.36507	1.44e-09
uncharacterized protein	-0.779948	0.0265852
uncharacterized protein	2.1904	5.49e-11
uncharacterized protein ehbp1l1a	-0.596736	0.00902261	ehbp1l1a	filamentous actin [GO:0031941]; microtubule organizing center [GO:0005815]; actin cytoskeleton organization [GO:0030036]
uncharacterized protein RAB5IF	2.21448	3.27e-11	rab5if	mitochondrial respirasome [GO:0005746]; mitochondrial respirasome assembly [GO:0097250]
vacuolar ATPase assembly integral membrane protein VMA21	2.29201	6.13e-12	vma21	endoplasmic reticulum membrane [GO:0005789]; endoplasmic reticulum-Golgi intermediate compartment membrane [GO:0033116]; ER to Golgi transport vesicle membrane [GO:0012507]; integral component of membrane [GO:0016021]; lysosome [GO:0005764]; vacuole [GO:0005773]; regulation of ATPase activity [GO:0043462]; vacuolar proton-transporting V-type ATPase complex assembly [GO:0070072]
vasopressin V2 receptor-like	2.17704	7.4e-11	avpr2	clathrin-coated vesicle membrane [GO:0030665]; endocytic vesicle [GO:0030139]; endoplasmic reticulum [GO:0005783]; endosome [GO:0005768]; Golgi apparatus [GO:0005794]; integral component of membrane [GO:0016021]; integral component of plasma membrane [GO:0005887]; perinuclear region of cytoplasm [GO:0048471]; plasma membrane [GO:0005886]; G protein-coupled receptor activity [GO:0004930]; peptide …
vesicle transport protein SFT2C-like	-1.00728	0.00106727	sft2d3	integral component of membrane [GO:0016021]; protein transport [GO:0015031]; vesicle-mediated transport [GO:0016192]
vesicle-associated membrane protein 8-like	-2.35801	1.66e-08	vamp8	azurophil granule membrane [GO:0035577]; clathrin-coated vesicle membrane [GO:0030665]; cytoplasm [GO:0005737]; cytosol [GO:0005829]; early endosome [GO:0005769]; early endosome membrane [GO:0031901]; extracellular exosome [GO:0070062]; integral component of membrane [GO:0016021]; late endosome membrane [GO:0031902]; lysosomal membrane [GO:0005765]; membrane [GO:0016020]; mucin granule [GO:009859…
zinc finger protein 235-like	-2.80566	0.0403578	znf235	nucleus [GO:0005634]; DNA binding [GO:0003677]; metal ion binding [GO:0046872]; regulation of transcription, DNA-templated [GO:0006355]
zinc finger protein 473	-0.921255	1.26e-05	znf473	Cajal body [GO:0015030]; nucleoplasm [GO:0005654]; DNA binding [GO:0003677]; metal ion binding [GO:0046872]; histone mRNA metabolic process [GO:0008334]; mRNA 3'-end processing by stem-loop binding and cleavage [GO:0006398]; regulation of transcription, DNA-templated [GO:0006355]; termination of RNA polymerase II transcription [GO:0006369]
zinc finger protein 850	-2.35376	1.79e-09	znf850	nucleus [GO:0005634]; DNA binding [GO:0003677]; DNA-binding transcription factor activity [GO:0003700]; metal ion binding [GO:0046872]
zinc finger protein PLAGL2-like	-2.29992	5.36e-12	plagl2	nucleus [GO:0005634]; DNA-binding transcription activator activity, RNA polymerase II-specific [GO:0001228]; DNA-binding transcription factor activity [GO:0003700]; metal ion binding [GO:0046872]; sequence-specific DNA binding [GO:0043565]; chylomicron assembly [GO:0034378]; lipid metabolic process [GO:0006629]; positive regulation of intrinsic apoptotic signaling pathway [GO:2001244]; post-embry…
zinc finger protein Xfin-like	-2.6065	7.96e-09	xfinl	cytoplasm [GO:0005737]; metal ion binding [GO:0046872]; RNA binding [GO:0003723]; regulation of transcription, DNA-templated [GO:0006355]
zinc finger/ DHHC-type containing 7	-2.47013	1.98e-06	zdhhc7	endoplasmic reticulum [GO:0005783]; Golgi apparatus [GO:0005794]; Golgi membrane [GO:0000139]; integral component of membrane [GO:0016021]; nucleoplasm [GO:0005654]; palmitoyltransferase activity [GO:0016409]; protein-cysteine S-palmitoyltransferase activity [GO:0019706]; peptidyl-L-cysteine S-palmitoylation [GO:0018230]; protein palmitoylation [GO:0018345]; protein targeting to membrane [GO:0006…
zinc transporter 7	-2.54257	3.8e-08	slc30a7	cell [GO:0005623]; cytoplasm [GO:0005737]; cytoplasmic vesicle [GO:0031410]; Golgi apparatus [GO:0005794]; integral component of membrane [GO:0016021]; perinuclear region of cytoplasm [GO:0048471]; vesicle [GO:0031982]; cation transmembrane transporter activity [GO:0008324]; sequestering of zinc ion [GO:0032119]; zinc ion transport [GO:0006829]

## Sheet: SpleenDE
gene	log2FoldChange	padj	symbol	GO
Basement membrane-specific heparan sulfate proteoglycan core protein	-0.823394	0.0279729	hspg2	basement membrane [GO:0005604]; collagen-containing extracellular matrix [GO:0062023]; extracellular exosome [GO:0070062]; extracellular region [GO:0005576]; extracellular space [GO:0005615]; focal adhesion [GO:0005925]; Golgi lumen [GO:0005796]; lysosomal lumen [GO:0043202]; plasma membrane [GO:0005886]; plasma membrane protein complex [GO:0098797]; amyloid-beta binding [GO:0001540]; calcium ion…
chromosome 19 open reading frame 12	-2.41623	6.98e-07
hypothetical protein LOC100150313	1.07013	0.0018168
SCAN domain-containing SCAND2P	-2.14794	2.52e-10	scand2p	nucleus [GO:0005634]; DNA-binding transcription factor activity [GO:0003700]
immunoglobulin heavy chain variable segment 1-4, partial	2.63296	2.45e-10	ighv	external side of plasma membrane [GO:0009897]; extracellular region [GO:0005576]; extracellular space [GO:0005615]; immunoglobulin complex, circulating [GO:0042571]; plasma membrane [GO:0005886]; antigen binding [GO:0003823]; immunoglobulin receptor binding [GO:0034987]; B cell receptor signaling pathway [GO:0050853]; complement activation [GO:0006956]; complement activation, classical pathway [G…
immunoglobulin heavy chain variable segment 1-4	2.64457	2.04e-08	ighv3-30	external side of plasma membrane [GO:0009897]; extracellular region [GO:0005576]; extracellular space [GO:0005615]; immunoglobulin complex, circulating [GO:0042571]; plasma membrane [GO:0005886]; antigen binding [GO:0003823]; immunoglobulin receptor binding [GO:0034987]; B cell receptor signaling pathway [GO:0050853]; complement activation [GO:0006956]; complement activation, classical pathway [G…
mannan-binding lectin serine protease 1-like	-2.22368	4.32e-11	masp1	cytosol [GO:0005829]; extracellular region [GO:0005576]; extracellular space [GO:0005615]; nucleoplasm [GO:0005654]; calcium ion binding [GO:0005509]; calcium-dependent protein binding [GO:0048306]; peptidase activity [GO:0008233]; protein homodimerization activity [GO:0042803]; serine-type endopeptidase activity [GO:0004252]; complement activation [GO:0006956]; complement activation, lectin path…
matrin 3	-2.44317	3.95e-09	matr3	membrane [GO:0016020]; nuclear inner membrane [GO:0005637]; nuclear matrix [GO:0016363]; nucleus [GO:0005634]; identical protein binding [GO:0042802]; miRNA binding [GO:0035198]; mRNA binding [GO:0003729]; RNA binding [GO:0003723]; structural molecule activity [GO:0005198]; zinc ion binding [GO:0008270]; activation of innate immune response [GO:0002218]; heart valve development [GO:0003170]; inna…
mesenteric estrogen-dependent adipogenesis protein	-0.993673	0.00144062	medag	cytoplasm [GO:0005737]; positive regulation of fat cell differentiation [GO:0045600]
mid1-interacting protein 1-B-like	-2.58466	7.04e-09	mid1ip1	cytosol [GO:0005829]; microtubule [GO:0005874]; microtubule cytoskeleton [GO:0015630]; nucleus [GO:0005634]; identical protein binding [GO:0042802]; protein C-terminus binding [GO:0008022]; carnitine shuttle [GO:0006853]; lipid metabolic process [GO:0006629]; negative regulation of microtubule depolymerization [GO:0007026]; positive regulation of fatty acid biosynthetic process [GO:0045723]; posi…
Nuclear receptor subfamily 1 group D member 1-like	0.213145	0.0217773	nr1d1	cell junction [GO:0030054]; cytoplasm [GO:0005737]; dendrite [GO:0030425]; dendritic spine [GO:0043197]; nuclear body [GO:0016604]; nuclear chromatin [GO:0000790]; nucleoplasm [GO:0005654]; nucleus [GO:0005634]; RNA polymerase II transcription factor complex [GO:0090575]; DNA-binding transcription factor activity, RNA polymerase II-specific [GO:0000981]; DNA-binding transcription repressor activi…
paired box protein Pax-7-like	-2.37493	1.68e-07	pax7	nuclear chromatin [GO:0000790]; DNA-binding transcription factor activity [GO:0003700]; DNA-binding transcription factor activity, RNA polymerase II-specific [GO:0000981]; sequence-specific DNA binding [GO:0043565]; anatomical structure morphogenesis [GO:0009653]; cartilage development [GO:0051216]; chromatin remodeling [GO:0006338]; dorsal/ventral neural tube patterning [GO:0021904]; embryonic s…
PAS domain containing serine/threonine kinase	-0.895949	0.0073202	pask	cytoplasm [GO:0005737]; cytosol [GO:0005829]; nucleus [GO:0005634]; ATP binding [GO:0005524]; phosphatidylinositol binding [GO:0035091]; protein serine/threonine kinase activity [GO:0004674]; energy homeostasis [GO:0097009]; intracellular signal transduction [GO:0035556]; negative regulation of glycogen biosynthetic process [GO:0045719]; positive regulation of translation [GO:0045727]; protein au…
reverse transcriptase	2.40164	6.58e-08		chromosome, telomeric region [GO:0000781]; nucleus [GO:0005634]; DNA binding [GO:0003677]; metal ion binding [GO:0046872]; telomerase RNA reverse transcriptase activity [GO:0003721]; age-dependent general metabolic decline [GO:0007571]; erythrocyte maturation [GO:0043249]; intestinal epithelial structure maintenance [GO:0060729]; spermatogenesis [GO:0007283]; telomere maintenance via telomerase […
solute carrier family 35 member E2-like	2.38584	9.11e-08	slc35e2a	Golgi apparatus [GO:0005794]; integral component of membrane [GO:0016021]; antiporter activity [GO:0015297]; transmembrane transporter activity [GO:0022857]
Stonustoxin subunit alpha	-2.68974	1.1e-09		extracellular region [GO:0005576]; toxin activity [GO:0090729]; hemolysis in other organism [GO:0044179]
T-cell receptor gamma chain C region	-0.912644	0.00130242	trgc1	integral component of membrane [GO:0016021]; T cell receptor complex [GO:0042101]; adaptive immune response [GO:0002250]
tctex1 domain-containing protein 2-like	2.2647	1.27e-11	dynlt2b	cytoplasmic dynein complex [GO:0005868]; dynein intermediate chain binding [GO:0045505]; cilium assembly [GO:0060271]; regulation of cilium assembly [GO:1902017]; regulation of intraciliary retrograde transport [GO:1905799]
tenebrosin-C-like	2.41787	4.53e-08		extracellular region [GO:0005576]; nematocyst [GO:0042151]; other organism cell membrane [GO:0044218]; pore complex [GO:0046930]; channel activity [GO:0015267]; toxin activity [GO:0090729]; cation transport [GO:0006812]; hemolysis in other organism involved in symbiotic interaction [GO:0052331]; pore complex assembly [GO:0046931]
thymosin beta-like	2.49831	6.62e-10	tmsb4x	cell [GO:0005623]; cytoplasm [GO:0005737]; cytoskeleton [GO:0005856]; cytosol [GO:0005829]; extracellular region [GO:0005576]; nucleus [GO:0005634]; platelet alpha granule lumen [GO:0031093]; actin monomer binding [GO:0003785]; enzyme binding [GO:0019899]; RNA binding [GO:0003723]; actin filament organization [GO:0007015]; cytoplasmic sequestering of NF-kappaB [GO:0007253]; negative regulation of…
Transposable element Tc1 transposase	2.28217	9.28e-08	tc1a	nucleus [GO:0005634]; DNA binding [GO:0003677]; endonuclease activity [GO:0004519]; DNA integration [GO:0015074]; transposition, DNA-mediated [GO:0006313]
ubiquitin-associated protein 1-like	0.653963	0.021595	ubap1	cytoplasm [GO:0005737]; cytosol [GO:0005829]; endosome membrane [GO:0010008]; ESCRT I complex [GO:0000813]; host cell [GO:0043657]; intracellular membrane-bounded organelle [GO:0043231]; plasma membrane [GO:0005886]; ubiquitin binding [GO:0043130]; endosomal transport [GO:0016197]; intracellular transport of virus [GO:0075733]; protein transport [GO:0015031]; ubiquitin-dependent protein catabolic…
unnamed protein product	0.962154	0.0219854
X-ray repair complementing defective repair in Chinese hamster cells 4	-2.29806	9.46e-08	xrcc4	cytosol [GO:0005829]; DNA ligase IV complex [GO:0032807]; DNA-dependent protein kinase-DNA ligase 4 complex [GO:0005958]; nonhomologous end joining complex [GO:0070419]; nucleoplasm [GO:0005654]; nucleus [GO:0005634]; identical protein binding [GO:0042802]; protein C-terminus binding [GO:0008022]; cellular response to lithium ion [GO:0071285]; DNA ligation involved in DNA repair [GO:0051103]; dou…
14 kDa phosphohistidine phosphatase-like	-2.22914	3.91e-11	phpt1	cytosol [GO:0005829]; extracellular exosome [GO:0070062]; calcium channel inhibitor activity [GO:0019855]; ion channel binding [GO:0044325]; protein histidine phosphatase activity [GO:0101006]; negative regulation of ATP citrate synthase activity [GO:2000984]; negative regulation of lyase activity [GO:0051350]; negative regulation of T cell receptor signaling pathway [GO:0050860]; peptidyl-histid…
26S proteasome non-ATPase regulatory subunit 9-like	2.46691	1.41e-09	psmd9	cytoplasm [GO:0005737]; cytosol [GO:0005829]; nucleoplasm [GO:0005654]; nucleus [GO:0005634]; proteasome regulatory particle [GO:0005838]; bHLH transcription factor binding [GO:0043425]; transcription coactivator activity [GO:0003713]; anaphase-promoting complex-dependent catabolic process [GO:0031145]; antigen processing and presentation of exogenous peptide antigen via MHC class I, TAP-dependen…
3-oxo-5-alpha-steroid 4-dehydrogenase 2-like	0.91098	0.0381139	srd5a2	endoplasmic reticulum membrane [GO:0005789]; integral component of membrane [GO:0016021]; 3-oxo-5-alpha-steroid 4-dehydrogenase activity [GO:0003865]; cholestenone 5-alpha-reductase activity [GO:0047751]; oxidoreductase activity [GO:0016491]; sterol 5-alpha reductase activity [GO:0009917]; testosterone dehydrogenase [NAD(P)] activity [GO:0030283]; androgen biosynthetic process [GO:0006702]; andro…
achaete-scute homolog 1b-like	-2.48367	2.07e-10	ascl1	neuronal cell body [GO:0043025]; nuclear chromatin [GO:0000790]; nucleus [GO:0005634]; RNA polymerase II transcription factor complex [GO:0090575]; bHLH transcription factor binding [GO:0043425]; chromatin binding [GO:0003682]; DNA-binding transcription factor activity [GO:0003700]; DNA-binding transcription factor activity, RNA polymerase II-specific [GO:0000981]; DNA-binding transcription repre…
alpha-1-antitrypsin	-2.28001	1.33e-11	serpina1	collagen-containing extracellular matrix [GO:0062023]; COPII-coated ER to Golgi transport vesicle [GO:0030134]; endoplasmic reticulum [GO:0005783]; endoplasmic reticulum lumen [GO:0005788]; endoplasmic reticulum-Golgi intermediate compartment membrane [GO:0033116]; extracellular exosome [GO:0070062]; extracellular region [GO:0005576]; extracellular space [GO:0005615]; ficolin-1-rich granule lumen…
amylase	-2.22599	4.12e-11	amy1a	extracellular exosome [GO:0070062]; extracellular space [GO:0005615]; alpha-amylase activity [GO:0004556]; alpha-amylase activity (releasing maltohexaose) [GO:0103025]; metal ion binding [GO:0046872]; carbohydrate metabolic process [GO:0005975]
angiopoietin-like 1	2.17791	8.3e-11	angpt1	extracellular exosome [GO:0070062]; extracellular region [GO:0005576]; extracellular space [GO:0005615]; membrane raft [GO:0045121]; microvillus [GO:0005902]; plasma membrane [GO:0005886]; receptor tyrosine kinase binding [GO:0030971]; activation of transmembrane receptor protein tyrosine kinase activity [GO:0007171]; cell differentiation [GO:0030154]; cell-substrate adhesion [GO:0031589]; glomer…
ankyrin repeat domain-containing protein SOWAHA	-2.29849	9.43e-08	sowaha
Apolipoprotein M	-2.43622	4.53e-09	apom	discoidal high-density lipoprotein particle [GO:0034365]; extracellular region [GO:0005576]; high-density lipoprotein particle [GO:0034364]; low-density lipoprotein particle [GO:0034362]; spherical high-density lipoprotein particle [GO:0034366]; very-low-density lipoprotein particle [GO:0034361]; antioxidant activity [GO:0016209]; lipid transporter activity [GO:0005319]; phospholipid binding [GO:…
Autophagy-related protein 9A	-1.15787	0.000790489	atg9a	autophagosome [GO:0005776]; endoplasmic reticulum membrane [GO:0005789]; endosome [GO:0005768]; integral component of membrane [GO:0016021]; intracellular membrane-bounded organelle [GO:0043231]; late endosome [GO:0005770]; late endosome membrane [GO:0031902]; membrane [GO:0016020]; phagophore assembly site [GO:0000407]; recycling endosome [GO:0055037]; trans-Golgi network [GO:0005802]; autophago…
Beta-1,4-galactosyltransferase 1	-0.960358	0.003298	b4galt1	azurophil granule membrane [GO:0035577]; basolateral plasma membrane [GO:0016323]; brush border membrane [GO:0031526]; desmosome [GO:0030057]; external side of plasma membrane [GO:0009897]; extracellular exosome [GO:0070062]; extracellular space [GO:0005615]; filopodium [GO:0030175]; Golgi apparatus [GO:0005794]; Golgi cisterna membrane [GO:0032580]; Golgi membrane [GO:0000139]; Golgi trans ciste…
BRF1 homolog/ subunit of RNA polymerase III transcription initiation factor IIIB	-2.98833	8.67e-11	brf1	nucleoplasm [GO:0005654]; nucleus [GO:0005634]; transcription factor TFIIIB complex [GO:0000126]; metal ion binding [GO:0046872]; RNA polymerase III type 3 promoter sequence-specific DNA binding [GO:0001006]; TBP-class protein binding [GO:0017025]; transcription factor binding [GO:0008134]; DNA-templated transcription, initiation [GO:0006352]; positive regulation of transcription by RNA polymeras…
bromodomain adjacent to zinc finger domain/ 1A	-0.784615	3e-08	baz1a	ACF complex [GO:0016590]; CHRAC [GO:0008623]; metal ion binding [GO:0046872]; chromatin remodeling [GO:0006338]; DNA-dependent DNA replication [GO:0006261]; histone acetylation [GO:0016573]; regulation of transcription by RNA polymerase II [GO:0006357]
C16orf14 homolog	0.826837	0.0021531	mcrip2	cytoplasm [GO:0005737]; cytoplasmic stress granule [GO:0010494]; nucleus [GO:0005634]
C2 calcium-dependent domain-containing protein 4C	2.35606	1.68e-07	c2cd4c	cytosol [GO:0005829]
calcium/calmodulin-dependent protein kinase II inhibitor 2-like	0.969392	0.0132843	camk2n2	centrosome [GO:0005813]; cytosol [GO:0005829]; nucleoplasm [GO:0005654]; calcium-dependent protein kinase inhibitor activity [GO:0008427]; protein kinase binding [GO:0019901]
cardiac muscle myosin heavy chain 6 alpha/ partial	-0.502412	0.0172248	myh6	cytosol [GO:0005829]; muscle myosin complex [GO:0005859]; myofibril [GO:0030016]; myosin complex [GO:0016459]; myosin filament [GO:0032982]; sarcomere [GO:0030017]; stress fiber [GO:0001725]; Z disc [GO:0030018]; actin filament binding [GO:0051015]; actin-dependent ATPase activity [GO:0030898]; ATP binding [GO:0005524]; ATPase activity [GO:0016887]; calmodulin binding [GO:0005516]; microfilament …
casein kinase II subunit alpha'-like	1.3602	0.0487109	csnk2a1	cytosol [GO:0005829]; nucleoplasm [GO:0005654]; nucleus [GO:0005634]; NuRD complex [GO:0016581]; plasma membrane [GO:0005886]; protein kinase CK2 complex [GO:0005956]; Sin3 complex [GO:0016580]; ATP binding [GO:0005524]; Hsp90 protein binding [GO:0051879]; identical protein binding [GO:0042802]; kinase activity [GO:0016301]; protein N-terminus binding [GO:0047485]; protein serine/threonine kinase…
Cathepsin S, ortholog 1	0.895022	0.0135367	ctss	collagen-containing extracellular matrix [GO:0062023]; endolysosome lumen [GO:0036021]; extracellular region [GO:0005576]; extracellular space [GO:0005615]; ficolin-1-rich granule lumen [GO:1904813]; intracellular membrane-bounded organelle [GO:0043231]; late endosome [GO:0005770]; lysosomal lumen [GO:0043202]; lysosome [GO:0005764]; tertiary granule lumen [GO:1904724]; collagen binding [GO:00055…
CC chemokine 1	-0.867844	0.0145034	ccl1	cell [GO:0005623]; extracellular region [GO:0005576]; extracellular space [GO:0005615]; CCR chemokine receptor binding [GO:0048020]; chemokine activity [GO:0008009]; antimicrobial humoral immune response mediated by antimicrobial peptide [GO:0061844]; cellular calcium ion homeostasis [GO:0006874]; cellular response to interferon-gamma [GO:0071346]; cellular response to interleukin-1 [GO:0071347];…
CD9 antigen	0.482996	0.00309195	cd9	apical plasma membrane [GO:0016324]; clathrin-coated endocytic vesicle membrane [GO:0030669]; endocytic vesicle membrane [GO:0030666]; external side of plasma membrane [GO:0009897]; extracellular exosome [GO:0070062]; extracellular space [GO:0005615]; extracellular vesicle [GO:1903561]; focal adhesion [GO:0005925]; integral component of plasma membrane [GO:0005887]; membrane [GO:0016020]; plasma …
Centromere protein H	-0.798539	0.0400972	cenph	condensed chromosome kinetochore [GO:0000777]; cytosol [GO:0005829]; kinetochore [GO:0000776]; nucleolus [GO:0005730]; nucleoplasm [GO:0005654]; nucleus [GO:0005634]; kinetochore binding [GO:0043515]; CENP-A containing nucleosome assembly [GO:0034080]; chromosome segregation [GO:0007059]; kinetochore assembly [GO:0051382]; kinetochore organization [GO:0051383]; mitotic spindle organization [GO:00…
chaperonin containing TCP1/ subunit 8 (theta)	-0.901653	0.0239097	cct8	azurophil granule lumen [GO:0035578]; cell body [GO:0044297]; centrosome [GO:0005813]; chaperonin-containing T-complex [GO:0005832]; cilium [GO:0005929]; cytoplasm [GO:0005737]; cytosol [GO:0005829]; extracellular exosome [GO:0070062]; extracellular region [GO:0005576]; ficolin-1-rich granule lumen [GO:1904813]; intermediate filament cytoskeleton [GO:0045111]; microtubule [GO:0005874]; nucleoplas…
chemokine (C-X-C motif) receptor 1	-0.938892	0.00541144	cxcr1	cell [GO:0005623]; external side of plasma membrane [GO:0009897]; integral component of membrane [GO:0016021]; plasma membrane [GO:0005886]; secretory granule membrane [GO:0030667]; C-C chemokine binding [GO:0019957]; C-C chemokine receptor activity [GO:0016493]; chemokine binding [GO:0019956]; chemokine receptor activity [GO:0004950]; G protein-coupled receptor activity [GO:0004930]; interleukin…
cholesterol 25-hydroxylase-like protein 1/ member 2-like	-2.47865	4.11e-10	ch25h	cytosol [GO:0005829]; endoplasmic reticulum membrane [GO:0005789]; integral component of membrane [GO:0016021]; membrane [GO:0016020]; C-4 methylsterol oxidase activity [GO:0000254]; cholesterol 25-hydroxylase activity [GO:0001567]; iron ion binding [GO:0005506]; oxidoreductase activity [GO:0016491]; steroid hydroxylase activity [GO:0008395]; B cell chemotaxis [GO:0035754]; bile acid biosynthetic…
chorion-specific transcription factor GCMb-like	-0.623446	0.00846652	gcm2	cell [GO:0005623]; nuclear chromatin [GO:0000790]; nucleus [GO:0005634]; DNA binding [GO:0003677]; DNA-binding transcription activator activity, RNA polymerase II-specific [GO:0001228]; DNA-binding transcription factor activity, RNA polymerase II-specific [GO:0000981]; metal ion binding [GO:0046872]; sequence-specific DNA binding [GO:0043565]; cellular calcium ion homeostasis [GO:0006874]; cellul…
chymotrypsinogen 1	-2.38833	1.3e-07	ctrb1	extracellular region [GO:0005576]; extracellular space [GO:0005615]; serine-type endopeptidase activity [GO:0004252]; cobalamin metabolic process [GO:0009235]; digestion [GO:0007586]; extracellular matrix disassembly [GO:0022617]
cleavage stimulation factor subunit 1-like	0.185766	0.0309435	cstf1	mRNA cleavage stimulating factor complex [GO:0005848]; nucleoplasm [GO:0005654]; RNA binding [GO:0003723]; mRNA 3'-end processing [GO:0031124]; mRNA splicing, via spliceosome [GO:0000398]; termination of RNA polymerase II transcription [GO:0006369]
complement factor H-related protein 4-like	-2.05253	2.2e-09	cfhr4	extracellular region [GO:0005576]; lipid transporter activity [GO:0005319]; regulation of complement activation [GO:0030449]
Cryptochrome-2	-2.27958	1.33e-11	cry2	cytosol [GO:0005829]; extracellular region [GO:0005576]; nuclear speck [GO:0016607]; nucleus [GO:0005634]; blue light photoreceptor activity [GO:0009882]; damaged DNA binding [GO:0003684]; DNA binding [GO:0003677]; FAD binding [GO:0071949]; phosphatase binding [GO:0019902]; single-stranded DNA binding [GO:0003697]; transcription regulatory region sequence-specific DNA binding [GO:0000976]; blue l…
C-type lectin domain family 3 member A homolog	-2.28722	1.15e-11	clec3a	extracellular space [GO:0005615]; carbohydrate binding [GO:0030246]; ossification [GO:0001503]; skeletal system development [GO:0001501]
cytochrome c oxidase assembly factor 6 homolog	2.56012	1.44e-09	coa6	mitochondrial intermembrane space [GO:0005758]; mitochondrion [GO:0005739]; nucleoplasm [GO:0005654]; plasma membrane [GO:0005886]; copper ion binding [GO:0005507]; RNA binding [GO:0003723]; plasma membrane ATP synthesis coupled electron transport [GO:0042774]; respiratory chain complex IV assembly [GO:0008535]
Cytohesin-2	0.356441	0.0214679	cyth2	adherens junction [GO:0005912]; bicellular tight junction [GO:0005923]; cytoplasm [GO:0005737]; cytosol [GO:0005829]; Golgi membrane [GO:0000139]; growth cone [GO:0030426]; membrane [GO:0016020]; plasma membrane [GO:0005886]; ARF guanyl-nucleotide exchange factor activity [GO:0005086]; inositol 1,4,5 trisphosphate binding [GO:0070679]; lipid binding [GO:0008289]; actin cytoskeleton organization […
cytoplasmic FMR1 interacting protein 1	0.216542	0.0232964	cyfip1	axonal growth cone [GO:0044295]; central region of growth cone [GO:0090724]; cytosol [GO:0005829]; dendritic growth cone [GO:0044294]; dendritic spine [GO:0043197]; excitatory synapse [GO:0060076]; extracellular exosome [GO:0070062]; extracellular region [GO:0005576]; filopodium tip [GO:0032433]; focal adhesion [GO:0005925]; lamellipodium [GO:0030027]; mRNA cap binding complex [GO:0005845]; neuro…
cytoplasmic protein NCK1-like	0.312505	0.0487809	nck1	cell-cell junction [GO:0005911]; cytoplasm [GO:0005737]; cytosol [GO:0005829]; endoplasmic reticulum [GO:0005783]; nucleus [GO:0005634]; plasma membrane [GO:0005886]; protein phosphatase type 1 complex [GO:0000164]; ribosome [GO:0005840]; vesicle membrane [GO:0012506]; cadherin binding [GO:0045296]; cytoskeletal adaptor activity [GO:0008093]; ephrin receptor binding [GO:0046875]; eukaryotic initi…
cytosolic sulfotransferase 3-like	-2.24555	2.7e-11	sot3	cytoplasm [GO:0005737]; sulfotransferase activity [GO:0008146]
dedicator of cytokinesis 2	1.25117	0.0209381	dock2	cytoskeleton [GO:0005856]; cytosol [GO:0005829]; extracellular exosome [GO:0070062]; extracellular region [GO:0005576]; membrane [GO:0016020]; specific granule lumen [GO:0035580]; GTPase activator activity [GO:0005096]; Rac guanyl-nucleotide exchange factor activity [GO:0030676]; T cell receptor binding [GO:0042608]; actin cytoskeleton organization [GO:0030036]; alpha-beta T cell proliferation [G…
Dolichyl-diphosphooligosaccharide--protein glycosyltransferase subunit STT3B	-2.65093	2.49e-10	stt3b	endoplasmic reticulum [GO:0005783]; integral component of membrane [GO:0016021]; membrane [GO:0016020]; oligosaccharyltransferase complex [GO:0008250]; oligosaccharyltransferase I complex [GO:0034998]; protein-containing complex [GO:0032991]; dolichyl-diphosphooligosaccharide-protein glycotransferase activity [GO:0004579]; metal ion binding [GO:0046872]; co-translational protein modification [GO:…
doublesex- and mab-3-related transcription factor A2-like	-2.32246	5.63e-09	dmrta2	nuclear chromatin [GO:0000790]; nucleus [GO:0005634]; DNA-binding transcription factor activity, RNA polymerase II-specific [GO:0000981]; metal ion binding [GO:0046872]; protein homodimerization activity [GO:0042803]; sequence-specific DNA binding [GO:0043565]; cerebral cortex regionalization [GO:0021796]; dopaminergic neuron differentiation [GO:0071542]; neuron fate specification [GO:0048665]; p…
E3 ubiquitin-protein ligase rnf152-B-like	-2.48521	2.29e-10	rnf152	integral component of organelle membrane [GO:0031301]; lysosomal membrane [GO:0005765]; lysosome [GO:0005764]; metal ion binding [GO:0046872]; small GTPase binding [GO:0031267]; ubiquitin protein ligase activity [GO:0061630]; ubiquitin-protein transferase activity [GO:0004842]; apoptotic process [GO:0006915]; cellular response to amino acid starvation [GO:0034198]; negative regulation of TORC1 si…
Elongation of very long chain fatty acids protein 4	2.24361	1.95e-11	elovl4	endoplasmic reticulum [GO:0005783]; integral component of endoplasmic reticulum membrane [GO:0030176]; 3-oxo-arachidoyl-CoA synthase activity [GO:0102336]; 3-oxo-cerotoyl-CoA synthase activity [GO:0102337]; 3-oxo-lignoceronyl-CoA synthase activity [GO:0102338]; fatty acid elongase activity [GO:0009922]; G protein-coupled photoreceptor activity [GO:0008020]; very-long-chain 3-ketoacyl-CoA synthase…
endothelial cell-specific molecule 1-like	-2.41478	6.62e-08	esm1	extracellular region [GO:0005576]; hepatocyte growth factor receptor binding [GO:0005171]; insulin-like growth factor binding [GO:0005520]; integrin binding [GO:0005178]; angiogenesis [GO:0001525]; positive regulation of cell population proliferation [GO:0008284]; positive regulation of hepatocyte growth factor receptor signaling pathway [GO:1902204]; sprouting angiogenesis [GO:0002040]
exocyst complex component 1-like	-2.29615	9.58e-08	exoc1	cytoplasm [GO:0005737]; cytoplasmic side of apical plasma membrane [GO:0098592]; cytosol [GO:0005829]; exocyst [GO:0000145]; Flemming body [GO:0090543]; membrane [GO:0016020]; perinuclear region of cytoplasm [GO:0048471]; plasma membrane [GO:0005886]; GTP-Rho binding [GO:0017049]; phosphatidylinositol-4,5-bisphosphate binding [GO:0005546]; defense response to virus [GO:0051607]; exocyst localizat…
family with sequence similarity 222/ member B	-2.38401	1.44e-07	fam222b	nucleoplasm [GO:0005654]
fibroblast growth factor 23-like	-2.46753	5.55e-09	fgf23	cell [GO:0005623]; endoplasmic reticulum lumen [GO:0005788]; extracellular region [GO:0005576]; extracellular space [GO:0005615]; Golgi lumen [GO:0005796]; growth factor activity [GO:0008083]; type 1 fibroblast growth factor receptor binding [GO:0005105]; cell differentiation [GO:0030154]; cellular phosphate ion homeostasis [GO:0030643]; cellular protein metabolic process [GO:0044267]; cellular r…
fibulin-2-like	-2.26603	1.77e-11	fbln2	collagen-containing extracellular matrix [GO:0062023]; extracellular matrix [GO:0031012]; extracellular region [GO:0005576]; extracellular vesicle [GO:1903561]; calcium ion binding [GO:0005509]; extracellular matrix binding [GO:0050840]; extracellular matrix constituent conferring elasticity [GO:0030023]; extracellular matrix structural constituent [GO:0005201]; extracellular matrix organization …
frizzled-9-like	-2.29732	9.52e-08	fzd9	cell [GO:0005623]; cell surface [GO:0009986]; cytoplasm [GO:0005737]; endoplasmic reticulum membrane [GO:0005789]; filopodium membrane [GO:0031527]; glutamatergic synapse [GO:0098978]; Golgi apparatus [GO:0005794]; integral component of membrane [GO:0016021]; mitochondrial membrane [GO:0031966]; perinuclear region of cytoplasm [GO:0048471]; plasma membrane [GO:0005886]; postsynapse [GO:0098794]; …
G protein-coupled receptor 152	-0.799659	0.0370973	gpr152	integral component of membrane [GO:0016021]; plasma membrane [GO:0005886]; G protein-coupled receptor activity [GO:0004930]; G protein-coupled receptor signaling pathway [GO:0007186]
galactose-3-O-sulfotransferase 1	-2.3206	5.83e-09	gal3st1	Golgi membrane [GO:0000139]; integral component of plasma membrane [GO:0005887]; membrane [GO:0016020]; galactosylceramide sulfotransferase activity [GO:0001733]; sulfotransferase activity [GO:0008146]; galactosylceramide biosynthetic process [GO:0006682]; myelination [GO:0042552]; protein N-linked glycosylation [GO:0006487]; spermatogenesis [GO:0007283]
galanin receptor type 1-like	0.911677	0.0447595	galr1	cell [GO:0005623]; integral component of membrane [GO:0016021]; integral component of plasma membrane [GO:0005887]; plasma membrane [GO:0005886]; G protein-coupled peptide receptor activity [GO:0008528]; galanin receptor activity [GO:0004966]; neuropeptide binding [GO:0042923]; peptide hormone binding [GO:0017046]; adenylate cyclase-activating G protein-coupled receptor signaling pathway [GO:0007…
gamma-interferon-inducible lysosomal thiol reductase	0.897559	0.0381946	ifi30	cell junction [GO:0030054]; cytosol [GO:0005829]; extracellular region [GO:0005576]; intracellular membrane-bounded organelle [GO:0043231]; lysosomal lumen [GO:0043202]; lysosome [GO:0005764]; oxidoreductase activity, acting on a sulfur group of donors [GO:0016667]; antigen processing and presentation of exogenous peptide antigen via MHC class I [GO:0042590]; antigen processing and presentation o…
globoside alpha-1/3-N-acetylgalactosaminyltransferase 1-like	-2.33904	3.79e-10	gbgt1	Golgi apparatus [GO:0005794]; Golgi membrane [GO:0000139]; integral component of membrane [GO:0016021]; vesicle [GO:0031982]; globoside alpha-N-acetylgalactosaminyltransferase activity [GO:0047277]; metal ion binding [GO:0046872]; transferase activity, transferring glycosyl groups [GO:0016757]; carbohydrate metabolic process [GO:0005975]; glycolipid biosynthetic process [GO:0009247]; lipid glycos…
glucose-fructose oxidoreductase domain-containing protein 2-like	-0.666676	0.0441213	gfod2	extracellular matrix [GO:0031012]; oxidoreductase activity [GO:0016491]; extracellular matrix organization [GO:0030198]
glycogenin-1-like	-0.205775	0.000940495	gyg1	cytoplasm [GO:0005737]; cytosol [GO:0005829]; extracellular region [GO:0005576]; ficolin-1-rich granule lumen [GO:1904813]; lysosomal lumen [GO:0043202]; membrane [GO:0016020]; secretory granule lumen [GO:0034774]; glycogenin glucosyltransferase activity [GO:0008466]; manganese ion binding [GO:0030145]; protein homodimerization activity [GO:0042803]; UDP-alpha-D-glucose:glucosyl-glycogenin alpha-…
GMP reductase 1-like	0.749701	0.0452316	gmpr	cytosol [GO:0005829]; GMP reductase complex [GO:1902560]; GMP reductase activity [GO:0003920]; metal ion binding [GO:0046872]; purine nucleobase metabolic process [GO:0006144]; purine ribonucleotide interconversion [GO:0015951]; purine-containing compound salvage [GO:0043101]; response to cold [GO:0009409]
guanylate cyclase activator 1C	-2.31579	6.51e-08	guca1c	photoreceptor disc membrane [GO:0097381]; calcium ion binding [GO:0005509]; calcium sensitive guanylate cyclase activator activity [GO:0008048]; regulation of rhodopsin mediated signaling pathway [GO:0022400]; signal transduction [GO:0007165]; visual perception [GO:0007601]
heart- and neural crest derivatives-expressed protein 1-like	-2.30584	8.06e-08	hand1	cytoplasm [GO:0005737]; nuclear chromatin [GO:0000790]; nucleolus [GO:0005730]; nucleoplasm [GO:0005654]; nucleus [GO:0005634]; RNA polymerase II transcription factor complex [GO:0090575]; bHLH transcription factor binding [GO:0043425]; DNA-binding transcription factor activity, RNA polymerase II-specific [GO:0000981]; DNA-binding transcription repressor activity, RNA polymerase II-specific [GO:0…
histone H1.0-like	1.43886	0.00487856	h1-0	actin cytoskeleton [GO:0015629]; Golgi apparatus [GO:0005794]; nuclear body [GO:0016604]; nuclear chromatin [GO:0000790]; nuclear euchromatin [GO:0005719]; nucleoplasm [GO:0005654]; nucleosome [GO:0000786]; nucleus [GO:0005634]; transcriptional repressor complex [GO:0017053]; AT DNA binding [GO:0003680]; chromatin DNA binding [GO:0031490]; double-stranded DNA binding [GO:0003690]; nucleosomal DNA…
Histone H4	-2.57695	1.51e-09	h4-16	extracellular exosome [GO:0070062]; extracellular region [GO:0005576]; membrane [GO:0016020]; nuclear chromosome [GO:0000228]; nuclear chromosome, telomeric region [GO:0000784]; nuclear nucleosome [GO:0000788]; nucleoplasm [GO:0005654]; nucleosome [GO:0000786]; nucleus [GO:0005634]; protein-containing complex [GO:0032991]; DNA binding [GO:0003677]; protein domain specific binding [GO:0019904]; pr…
homeobox A7	-2.33031	4.67e-09	hoxa7	nuclear chromatin [GO:0000790]; nuclear membrane [GO:0031965]; nucleoplasm [GO:0005654]; nucleus [GO:0005634]; DNA-binding transcription activator activity, RNA polymerase II-specific [GO:0001228]; DNA-binding transcription factor activity, RNA polymerase II-specific [GO:0000981]; RNA polymerase II cis-regulatory region sequence-specific DNA binding [GO:0000978]; sequence-specific DNA binding [GO…
hydroxycarboxylic acid receptor 2-like	-2.33962	3.78e-10	hcar2	cell junction [GO:0030054]; integral component of membrane [GO:0016021]; plasma membrane [GO:0005886]; nicotinic acid receptor activity [GO:0070553]; G protein-coupled receptor signaling pathway [GO:0007186]; negative regulation of lipid catabolic process [GO:0050995]; neutrophil apoptotic process [GO:0001781]; positive regulation of adiponectin secretion [GO:0070165]; positive regulation of neut…
hypocretin neuropeptide precursor protein	-0.717695	0.0418855	hcrt	cell [GO:0005623]; cell junction [GO:0030054]; extracellular region [GO:0005576]; perinuclear region of cytoplasm [GO:0048471]; postsynapse [GO:0098794]; rough endoplasmic reticulum [GO:0005791]; secretory granule [GO:0030141]; synaptic vesicle [GO:0008021]; neuropeptide hormone activity [GO:0005184]; type 1 hypocretin receptor binding [GO:0031771]; type 2 hypocretin receptor binding [GO:0031772]…
hypothetical protein	2.24485	1.91e-11
hypothetical protein LOC100333174	-2.53599	4.17e-08
hypothetical protein LOC100535407	-2.24698	2.65e-11
hypothetical protein LOC100707604	-2.38963	1.28e-07
Ig heavy chain V region XIG14	-2.85113	2.71e-10	ighv2-5	external side of plasma membrane [GO:0009897]; extracellular region [GO:0005576]; immunoglobulin complex, circulating [GO:0042571]; plasma membrane [GO:0005886]; antigen binding [GO:0003823]; immunoglobulin receptor binding [GO:0034987]; B cell receptor signaling pathway [GO:0050853]; complement activation [GO:0006956]; complement activation, classical pathway [GO:0006958]; defense response to ba…
ig heavy chain V-III region HIL-like	-1.42813	0.0106947	ighv3-33	external side of plasma membrane [GO:0009897]; extracellular region [GO:0005576]; immunoglobulin complex, circulating [GO:0042571]; plasma membrane [GO:0005886]; antigen binding [GO:0003823]; immunoglobulin receptor binding [GO:0034987]; B cell receptor signaling pathway [GO:0050853]; complement activation [GO:0006956]; complement activation, classical pathway [GO:0006958]; defense response to ba…
immunoglobulin heavy chain	-2.67741	1.49e-08	ighv2-5	external side of plasma membrane [GO:0009897]; extracellular region [GO:0005576]; immunoglobulin complex, circulating [GO:0042571]; plasma membrane [GO:0005886]; antigen binding [GO:0003823]; immunoglobulin receptor binding [GO:0034987]; B cell receptor signaling pathway [GO:0050853]; complement activation [GO:0006956]; complement activation, classical pathway [GO:0006958]; defense response to ba…
immunoglobulin heavy chain secretory form	1.23401	0.0433683	ighg3	blood microparticle [GO:0072562]; external side of plasma membrane [GO:0009897]; extracellular exosome [GO:0070062]; extracellular region [GO:0005576]; extracellular space [GO:0005615]; immunoglobulin complex, circulating [GO:0042571]; antigen binding [GO:0003823]; immunoglobulin receptor binding [GO:0034987]; B cell receptor signaling pathway [GO:0050853]; complement activation [GO:0006956]; com…
immunoglobulin lambda-1 light chain	2.4598	1.67e-09	iglc1	blood microparticle [GO:0072562]; external side of plasma membrane [GO:0009897]; extracellular exosome [GO:0070062]; extracellular region [GO:0005576]; extracellular space [GO:0005615]; immunoglobulin complex, circulating [GO:0042571]; plasma membrane [GO:0005886]; antigen binding [GO:0003823]; immunoglobulin receptor binding [GO:0034987]; B cell receptor signaling pathway [GO:0050853]; complemen…
immunoglobulin mu heavy chain	1.1361	0.000569462	ighm	blood microparticle [GO:0072562]; cell surface [GO:0009986]; external side of plasma membrane [GO:0009897]; extracellular exosome [GO:0070062]; extracellular space [GO:0005615]; hexameric IgM immunoglobulin complex [GO:0071757]; immunoglobulin complex, circulating [GO:0042571]; integral component of membrane [GO:0016021]; pentameric IgM immunoglobulin complex [GO:0071756]; plasma membrane [GO:000…
immunoglobulin mu heavy chain secretory form	3.06052	0.0305877	ighm	blood microparticle [GO:0072562]; cell surface [GO:0009986]; external side of plasma membrane [GO:0009897]; extracellular exosome [GO:0070062]; extracellular space [GO:0005615]; hexameric IgM immunoglobulin complex [GO:0071757]; immunoglobulin complex, circulating [GO:0042571]; integral component of membrane [GO:0016021]; pentameric IgM immunoglobulin complex [GO:0071756]; plasma membrane [GO:000…
Inflammation and lipid regulator with UBA-like and NBR1-like domains	-0.500251	0.00841391	ilrun	cytoplasm [GO:0005737]; nucleus [GO:0005634]; phagophore assembly site [GO:0000407]; ubiquitin binding [GO:0043130]; innate immune response [GO:0045087]; macroautophagy [GO:0016236]; negative regulation of defense response to virus [GO:0050687]; negative regulation of DNA binding [GO:0043392]; negative regulation of protein localization to nucleus [GO:1900181]; negative regulation of tumor necros…
interferon inducible Mx protein	-2.25413	2.25e-11	mx1	axon [GO:0030424]; cytoplasm [GO:0005737]; cytoplasmic vesicle [GO:0031410]; cytosol [GO:0005829]; dendritic spine [GO:0043197]; dendritic spine head [GO:0044327]; endoplasmic reticulum membrane [GO:0005789]; membrane [GO:0016020]; microtubule cytoskeleton [GO:0015630]; mitochondrial membrane [GO:0031966]; nuclear membrane [GO:0031965]; nucleus [GO:0005634]; perinuclear region of cytoplasm [GO:00…
kelch repeat and BTB domain-containing protein 7-like	-0.754601	0.00692915	kbtbd7	cytosol [GO:0005829]; MAPK cascade [GO:0000165]; post-translational protein modification [GO:0043687]
keratinocyte differentiation factor 1-like	2.2734	1.07e-09	kdf1	cell cortex [GO:0005938]; cell junction [GO:0030054]; cell leading edge [GO:0031252]; cytoplasm [GO:0005737]; mitotic spindle [GO:0072686]; nucleoplasm [GO:0005654]; developmental growth [GO:0048589]; establishment of skin barrier [GO:0061436]; keratinocyte development [GO:0003334]; limb epidermis development [GO:0060887]; morphogenesis of embryonic epithelium [GO:0016331]; negative regulation of…
Laminin, beta 2-like	0.253087	0.0019251	lamb2	basement membrane [GO:0005604]; collagen-containing extracellular matrix [GO:0062023]; endoplasmic reticulum lumen [GO:0005788]; extracellular exosome [GO:0070062]; extracellular region [GO:0005576]; laminin complex [GO:0043256]; laminin-11 complex [GO:0043260]; laminin-3 complex [GO:0005608]; neuromuscular junction [GO:0031594]; synaptic cleft [GO:0043083]; extracellular matrix structural consti…
lecithin retinol acyltransferase-like	2.18897	6.39e-11	lrat	endoplasmic reticulum membrane [GO:0005789]; integral component of membrane [GO:0016021]; multivesicular body [GO:0005771]; perinuclear region of cytoplasm [GO:0048471]; rough endoplasmic reticulum [GO:0005791]; lecithin:11-cis retinol acyltransferase activity [GO:0102279]; O-palmitoyltransferase activity [GO:0016416]; phosphatidylcholine-retinol O-acyltransferase activity [GO:0047173]; retinoic …
leucine-rich repeat-containing protein 10B-like	-2.28766	1.15e-11	lrrc10b
liver-type fatty acid-binding protein	-2.45524	2.97e-09	fabp1	apical cortex [GO:0045179]; cytosol [GO:0005829]; extracellular exosome [GO:0070062]; nucleoplasm [GO:0005654]; peroxisomal matrix [GO:0005782]; protein-containing complex [GO:0032991]; antioxidant activity [GO:0016209]; bile acid binding [GO:0032052]; chromatin binding [GO:0003682]; drug binding [GO:0008144]; fatty acid binding [GO:0005504]; long-chain fatty acid transporter activity [GO:0005324…
mab-21-like 2 (C. elegans)	-2.59587	5.43e-11	mab21l2	cytoplasm [GO:0005737]; nucleus [GO:0005634]; camera-type eye development [GO:0043010]; embryonic body morphogenesis [GO:0010172]; eye development [GO:0001654]; nervous system development [GO:0007399]; positive regulation of cell population proliferation [GO:0008284]
malate dehydrogenase 1	3.92738	0.0106947	mdh1	cytosol [GO:0005829]; extracellular exosome [GO:0070062]; extracellular space [GO:0005615]; diiodophenylpyruvate reductase activity [GO:0047860]; L-malate dehydrogenase activity [GO:0030060]; malic enzyme activity [GO:0004470]; NAD binding [GO:0051287]; gluconeogenesis [GO:0006094]; malate metabolic process [GO:0006108]; NAD metabolic process [GO:0019674]; NADH metabolic process [GO:0006734]; oxa…
MAP3K12-binding inhibitory protein 1	0.422192	0.00282593	mbip	Ada2/Gcn5/Ada3 transcription activator complex [GO:0005671]; cytosol [GO:0005829]; nucleolus [GO:0005730]; nucleoplasm [GO:0005654]; identical protein binding [GO:0042802]; protein kinase inhibitor activity [GO:0004860]; histone H3 acetylation [GO:0043966]; inactivation of MAPK activity involved in osmosensory signaling pathway [GO:0000173]
MAPK/MAK/MRK overlapping kinase	2.25451	1.57e-11	mok	ciliary base [GO:0097546]; cilium [GO:0005929]; cytoplasm [GO:0005737]; nucleus [GO:0005634]; ATP binding [GO:0005524]; cyclin-dependent protein serine/threonine kinase activity [GO:0004693]; metal ion binding [GO:0046872]; protein kinase activity [GO:0004672]; protein serine/threonine kinase activity [GO:0004674]; intracellular signal transduction [GO:0035556]; protein phosphorylation [GO:000646…
mesoderm development candidate 2	0.178523	0.0315411	mesd	endoplasmic reticulum [GO:0005783]; plasma membrane [GO:0005886]; identical protein binding [GO:0042802]; low-density lipoprotein particle receptor binding [GO:0050750]; mesoderm development [GO:0007498]; phagocytosis [GO:0006909]; positive regulation of skeletal muscle acetylcholine-gated channel clustering [GO:1904395]; protein folding [GO:0006457]; protein localization to cell surface [GO:0034…
microfibril-associated glycoprotein 4-like	-2.13248	3.51e-10	mfap4	collagen-containing extracellular matrix [GO:0062023]; elastic fiber [GO:0071953]; extracellular region [GO:0005576]; microfibril [GO:0001527]; cell adhesion [GO:0007155]; cellular response to UV-B [GO:0071493]; elastic fiber assembly [GO:0048251]; regulation of collagen metabolic process [GO:0010712]; supramolecular fiber organization [GO:0097435]; UV protection [GO:0009650]
mitochondrial carrier triple repeat protein 1-like	-0.497785	0.00343617	eai_11713	integral component of membrane [GO:0016021]
mitochondrial glutamate carrier 1-like	-0.845228	1.35e-06	slc25a22	integral component of membrane [GO:0016021]; mitochondrial inner membrane [GO:0005743]; L-aspartate transmembrane transporter activity [GO:0015183]; L-glutamate transmembrane transporter activity [GO:0005313]; symporter activity [GO:0015293]; aspartate transmembrane transport [GO:0015810]; ion transport [GO:0006811]; L-glutamate transmembrane transport [GO:0015813]; malate-aspartate shuttle [GO:0…
mitochondrial import inner membrane translocase subunit Tim23-like	2.26501	1.27e-11	timm23	integral component of mitochondrial inner membrane [GO:0031305]; mitochondrial inner membrane [GO:0005743]; mitochondrial intermembrane space [GO:0005758]; mitochondrion [GO:0005739]; TIM23 mitochondrial import inner membrane translocase complex [GO:0005744]; P-P-bond-hydrolysis-driven protein transmembrane transporter activity [GO:0015450]; protein transmembrane transporter activity [GO:0008320]…
mitochondrial import receptor subunit TOM22 homolog	2.32962	3.18e-06	tomm22	integral component of membrane [GO:0016021]; membrane [GO:0016020]; mitochondrial outer membrane [GO:0005741]; mitochondrial outer membrane translocase complex [GO:0005742]; mitochondrion [GO:0005739]; protein transmembrane transporter activity [GO:0008320]; macroautophagy [GO:0016236]; positive regulation of apoptotic process [GO:0043065]; protein insertion into mitochondrial outer membrane [GO:…
Muscle segment homeobox 1a	-2.45457	2.97e-09	msx1	nuclear chromatin [GO:0000790]; nucleoplasm [GO:0005654]; nucleus [GO:0005634]; cis-regulatory region binding [GO:0035326]; DNA-binding transcription activator activity, RNA polymerase II-specific [GO:0001228]; DNA-binding transcription factor activity, RNA polymerase II-specific [GO:0000981]; DNA-binding transcription repressor activity, RNA polymerase II-specific [GO:0001227]; p53 binding [GO:0…
Negative elongation factor E	2.55157	1.72e-09	nelfe	NELF complex [GO:0032021]; nuclear body [GO:0016604]; nucleoplasm [GO:0005654]; nucleus [GO:0005634]; plasma membrane [GO:0005886]; chromatin binding [GO:0003682]; RNA binding [GO:0003723]; negative regulation of mRNA polyadenylation [GO:1900364]; negative regulation of transcription elongation from RNA polymerase II promoter [GO:0034244]; positive regulation of ERK1 and ERK2 cascade [GO:0070374]…
neuropeptide B-like	-2.41897	6.63e-08	npb	extracellular region [GO:0005576]; G protein-coupled receptor binding [GO:0001664]; feeding behavior [GO:0007631]; G protein-coupled receptor signaling pathway [GO:0007186]; neuropeptide signaling pathway [GO:0007218]
NLR family CARD domain-containing protein 3-like	-1.38518	0.0119447	nlrc3	centriolar satellite [GO:0034451]; cytoplasm [GO:0005737]; cytosol [GO:0005829]; intracellular membrane-bounded organelle [GO:0043231]; perinuclear region of cytoplasm [GO:0048471]; ATP binding [GO:0005524]; phosphatidylinositol 3-kinase regulatory subunit binding [GO:0036312]; I-kappaB kinase/NF-kappaB signaling [GO:0007249]; intracellular signal transduction [GO:0035556]; negative regulation of…
nucleoside diphosphate kinase 6-like	-0.809191	0.0413827	nme6	mitochondrion [GO:0005739]; ATP binding [GO:0005524]; metal ion binding [GO:0046872]; nucleoside diphosphate kinase activity [GO:0004550]; apoptotic process [GO:0006915]; CTP biosynthetic process [GO:0006241]; GTP biosynthetic process [GO:0006183]; negative regulation of cell growth [GO:0030308]; negative regulation of mitotic nuclear division [GO:0045839]; UTP biosynthetic process [GO:0006228]
Nucleotide-binding oligomerization domain-containing protein 2	-0.878574	0.00116038	nod2	basolateral plasma membrane [GO:0016323]; cell surface [GO:0009986]; cytoplasm [GO:0005737]; cytoskeleton [GO:0005856]; cytosol [GO:0005829]; Golgi apparatus [GO:0005794]; mitochondrion [GO:0005739]; plasma membrane [GO:0005886]; protein-containing complex [GO:0032991]; vesicle [GO:0031982]; actin binding [GO:0003779]; ATP binding [GO:0005524]; CARD domain binding [GO:0050700]; enzyme binding [GO…
nucleus accumbens-associated protein 2-like	-2.24356	1.68e-07	nacc2	mitochondrion [GO:0005739]; nuclear chromatin [GO:0000790]; nucleolus [GO:0005730]; nucleus [GO:0005634]; histone deacetylase activity [GO:0004407]; histone deacetylase binding [GO:0042826]; protein homodimerization activity [GO:0042803]; protein-containing complex binding [GO:0044877]; RNA polymerase II cis-regulatory region sequence-specific DNA binding [GO:0000978]; transcription corepressor a…
odorant receptor	-2.8322	4.06e-11	or1a1	integral component of membrane [GO:0016021]; plasma membrane [GO:0005886]; G protein-coupled receptor activity [GO:0004930]; olfactory receptor activity [GO:0004984]; transmembrane signaling receptor activity [GO:0004888]; G protein-coupled receptor signaling pathway [GO:0007186]
P3 protein-like	-0.618664	0.0153096	slc10a3	integral component of membrane [GO:0016021]; bile acid:sodium symporter activity [GO:0008508]; bile acid and bile salt transport [GO:0015721]; response to retinoic acid [GO:0032526]
Paired box 10	-2.2345	3.49e-11	pax10	nucleus [GO:0005634]; sequence-specific DNA binding [GO:0043565]; regulation of transcription, DNA-templated [GO:0006355]; retina development in camera-type eye [GO:0060041]
paraspeckle component 1-like	-1.1277	0.0203513	pspc1	cytoplasm [GO:0005737]; fibrillar center [GO:0001650]; nuclear matrix [GO:0016363]; nuclear speck [GO:0016607]; nucleoplasm [GO:0005654]; nucleus [GO:0005634]; paraspeckles [GO:0042382]; E-box binding [GO:0070888]; nucleic acid binding [GO:0003676]; RNA binding [GO:0003723]; transcription regulatory region sequence-specific DNA binding [GO:0000976]; activation of innate immune response [GO:000221…
phosphatidylinositol-4-phosphate 5-kinase/ type I/ gamma	0.211934	0.0300937	pip5k1c	adherens junction [GO:0005912]; cytosol [GO:0005829]; endosome membrane [GO:0010008]; focal adhesion [GO:0005925]; nucleoplasm [GO:0005654]; phagocytic cup [GO:0001891]; presynapse [GO:0098793]; ruffle membrane [GO:0032587]; uropod [GO:0001931]; 1-phosphatidylinositol-4-phosphate 5-kinase activity [GO:0016308]; ATP binding [GO:0005524]; actin cytoskeleton organization [GO:0030036]; adherens junct…
pleckstrin homology domain containing/ family G (with RhoGef domain) member 2	0.694846	1.27e-06	plekhg2	cytosol [GO:0005829]; guanyl-nucleotide exchange factor activity [GO:0005085]; G protein-coupled receptor signaling pathway [GO:0007186]; positive regulation of apoptotic process [GO:0043065]; regulation of actin filament polymerization [GO:0030833]; regulation of small GTPase mediated signal transduction [GO:0051056]
pleckstrin homology domain-containing family O member 2	0.220983	0.0261925	plekho2	extracellular region [GO:0005576]; ficolin-1-rich granule lumen [GO:1904813]; neutrophil degranulation [GO:0043312]
polo-like kinase 3	0.33874	0.0475521	plk3	centrosome [GO:0005813]; cytoplasm [GO:0005737]; dendrite [GO:0030425]; Golgi stack [GO:0005795]; neuronal cell body [GO:0043025]; nucleolus [GO:0005730]; nucleoplasm [GO:0005654]; nucleus [GO:0005634]; spindle pole [GO:0000922]; ATP binding [GO:0005524]; p53 binding [GO:0002039]; protein serine/threonine kinase activity [GO:0004674]; apoptotic process [GO:0006915]; cellular response to DNA damag…
Potassium voltage-gated channel subfamily KQT member 5 KQT-like 5	-2.51084	7.66e-11	kcnq5	clathrin coat [GO:0030118]; integral component of membrane [GO:0016021]; integral component of plasma membrane [GO:0005887]; plasma membrane [GO:0005886]; voltage-gated potassium channel complex [GO:0008076]; calmodulin binding [GO:0005516]; delayed rectifier potassium channel activity [GO:0005251]; voltage-gated potassium channel activity [GO:0005249]; potassium ion transmembrane transport [GO:0…
PREDICTED: protein NLRC3-like	-1.71862	0.0346224	nlrc3	centriolar satellite [GO:0034451]; cytoplasm [GO:0005737]; cytosol [GO:0005829]; intracellular membrane-bounded organelle [GO:0043231]; perinuclear region of cytoplasm [GO:0048471]; ATP binding [GO:0005524]; phosphatidylinositol 3-kinase regulatory subunit binding [GO:0036312]; I-kappaB kinase/NF-kappaB signaling [GO:0007249]; intracellular signal transduction [GO:0035556]; negative regulation of…
probable N-acetyltransferase camello-like	-2.24656	2.66e-11	nat8	endoplasmic reticulum [GO:0005783]; endoplasmic reticulum membrane [GO:0005789]; endoplasmic reticulum-Golgi intermediate compartment [GO:0005793]; endoplasmic reticulum-Golgi intermediate compartment membrane [GO:0033116]; integral component of membrane [GO:0016021]; cysteine-S-conjugate N-acetyltransferase activity [GO:0047198]; lysine N-acetyltransferase activity, acting on acetyl phosphate as…
prostaglandin E receptor 3 (subtype EP3)	-2.26613	1.77e-11	ptger3	cell [GO:0005623]; integral component of membrane [GO:0016021]; integral component of plasma membrane [GO:0005887]; nuclear envelope [GO:0005635]; plasma membrane [GO:0005886]; prostaglandin E receptor activity [GO:0004957]; adenylate cyclase-activating G protein-coupled receptor signaling pathway [GO:0007189]; cell death [GO:0008219]; G protein-coupled receptor signaling pathway [GO:0007186]; in…
proteasome subunit beta type-2-like	0.240842	0.00755909	psmb2	cytoplasm [GO:0005737]; cytosol [GO:0005829]; extracellular exosome [GO:0070062]; membrane [GO:0016020]; nucleoplasm [GO:0005654]; nucleus [GO:0005634]; proteasome complex [GO:0000502]; proteasome core complex [GO:0005839]; proteasome core complex, beta-subunit complex [GO:0019774]; endopeptidase activity [GO:0004175]; threonine-type endopeptidase activity [GO:0004298]; anaphase-promoting complex…
Protein brambleberry	2.36045	1.63e-07	bmb	integral component of membrane [GO:0016021]; nuclear membrane [GO:0031965]; karyomere membrane fusion [GO:0061472]; pronuclear fusion [GO:0007344]
protein CREG1	-2.31158	7.06e-08	creg1	azurophil granule lumen [GO:0035578]; extracellular exosome [GO:0070062]; extracellular region [GO:0005576]; extracellular space [GO:0005615]; transcription factor complex [GO:0005667]; cofactor binding [GO:0048037]; transcription corepressor activity [GO:0003714]; transcription factor binding [GO:0008134]; multicellular organism development [GO:0007275]; neutrophil degranulation [GO:0043312]; re…
protein FAM83G-like	2.35581	1.68e-07	fam83g	cytosol [GO:0005829]; nucleus [GO:0005634]; BMP signaling pathway [GO:0030509]
protein NLRC3	-1.1932	0.0174831	nlrc3	centriolar satellite [GO:0034451]; cytoplasm [GO:0005737]; cytosol [GO:0005829]; intracellular membrane-bounded organelle [GO:0043231]; perinuclear region of cytoplasm [GO:0048471]; ATP binding [GO:0005524]; phosphatidylinositol 3-kinase regulatory subunit binding [GO:0036312]; I-kappaB kinase/NF-kappaB signaling [GO:0007249]; intracellular signal transduction [GO:0035556]; negative regulation of…
protein NLRC3-like	-1.52881	0.0239097	nlrc3	centriolar satellite [GO:0034451]; cytoplasm [GO:0005737]; cytosol [GO:0005829]; intracellular membrane-bounded organelle [GO:0043231]; perinuclear region of cytoplasm [GO:0048471]; ATP binding [GO:0005524]; phosphatidylinositol 3-kinase regulatory subunit binding [GO:0036312]; I-kappaB kinase/NF-kappaB signaling [GO:0007249]; intracellular signal transduction [GO:0035556]; negative regulation of…
protein NLRC3-like isoform X2	-0.949808	0.0129127	nlrc3	centriolar satellite [GO:0034451]; cytoplasm [GO:0005737]; cytosol [GO:0005829]; intracellular membrane-bounded organelle [GO:0043231]; perinuclear region of cytoplasm [GO:0048471]; ATP binding [GO:0005524]; phosphatidylinositol 3-kinase regulatory subunit binding [GO:0036312]; I-kappaB kinase/NF-kappaB signaling [GO:0007249]; intracellular signal transduction [GO:0035556]; negative regulation of…
Protein phosphatase 1, catalytic subunit, alpha isozyme a	0.43566	0.021595	ppp1ca	adherens junction [GO:0005912]; cytoplasm [GO:0005737]; cytosol [GO:0005829]; dendritic spine [GO:0043197]; extracellular exosome [GO:0070062]; glutamatergic synapse [GO:0098978]; glycogen granule [GO:0042587]; nucleolus [GO:0005730]; nucleoplasm [GO:0005654]; nucleus [GO:0005634]; perikaryon [GO:0043204]; plasma membrane [GO:0005886]; presynapse [GO:0098793]; protein phosphatase type 1 complex […
Protein S100	-2.43554	4.53e-09	s100a1	extracellular region [GO:0005576]; M band [GO:0031430]; neuron projection [GO:0043005]; nucleus [GO:0005634]; protein-containing complex [GO:0032991]; sarcoplasmic reticulum [GO:0016529]; Z disc [GO:0030018]; ATPase binding [GO:0051117]; calcium ion binding [GO:0005509]; calcium-dependent protein binding [GO:0048306]; identical protein binding [GO:0042802]; protein homodimerization activity [GO:0…
protein S100-B	-2.60087	8.51e-08	s100b	cytoplasm [GO:0005737]; cytosol [GO:0005829]; extracellular region [GO:0005576]; extracellular space [GO:0005615]; intracellular membrane-bounded organelle [GO:0043231]; neuronal cell body [GO:0043025]; nucleoplasm [GO:0005654]; nucleus [GO:0005634]; perinuclear region of cytoplasm [GO:0048471]; ruffle [GO:0001726]; calcium ion binding [GO:0005509]; calcium-dependent protein binding [GO:0048306];…
protein tyrosine phosphatase type IVA 2-like	1.00033	0.00890688	ptp4a2	cytoplasm [GO:0005737]; cytosol [GO:0005829]; early endosome [GO:0005769]; nucleus [GO:0005634]; plasma membrane [GO:0005886]; prenylated protein tyrosine phosphatase activity [GO:0004727]; protein tyrosine phosphatase activity [GO:0004725]; post-translational protein modification [GO:0043687]
protein-L-isoaspartate O-methyltransferase domain-containing protein 2-like	2.45049	2.1e-09	pcmtd2	cytoplasm [GO:0005737]; protein-L-isoaspartate (D-aspartate) O-methyltransferase activity [GO:0004719]
protein-lysine 6-oxidase-like	-2.23358	3.54e-11	lox	cell [GO:0005623]; collagen trimer [GO:0005581]; extracellular matrix [GO:0031012]; extracellular region [GO:0005576]; extracellular space [GO:0005615]; nucleus [GO:0005634]; collagen binding [GO:0005518]; copper ion binding [GO:0005507]; protein-lysine 6-oxidase activity [GO:0004720]; ascending aorta development [GO:0035905]; blood vessel morphogenesis [GO:0048514]; bone mineralization [GO:00302…
purine-rich element-binding protein gamma-like	-0.994497	0.000576863	purg	nucleus [GO:0005634]; DNA-binding transcription repressor activity, RNA polymerase II-specific [GO:0001227]; double-stranded DNA binding [GO:0003690]; purine-rich negative regulatory element binding [GO:0032422]; RNA binding [GO:0003723]; RNA polymerase II regulatory region sequence-specific DNA binding [GO:0000977]; sequence-specific DNA binding [GO:0043565]
receptor-type tyrosine-protein phosphatase eta-like	0.524967	0.000694864	ptprj	cell surface [GO:0009986]; cell-cell junction [GO:0005911]; extracellular exosome [GO:0070062]; immunological synapse [GO:0001772]; integral component of plasma membrane [GO:0005887]; plasma membrane [GO:0005886]; ruffle membrane [GO:0032587]; specific granule membrane [GO:0035579]; beta-catenin binding [GO:0008013]; cadherin binding [GO:0045296]; delta-catenin binding [GO:0070097]; gamma-catenin…
replicase/helicase/endonuclease	-2.21685	5.07e-11	pif1	mitochondrion [GO:0005739]; nuclear chromosome, telomeric region [GO:0000784]; replication fork [GO:0005657]; 5'-3' DNA helicase activity [GO:0043139]; 5'-3' DNA/RNA helicase activity [GO:0033678]; ATP binding [GO:0005524]; G-quadruplex DNA binding [GO:0051880]; magnesium ion binding [GO:0000287]; single-stranded DNA helicase activity [GO:0017116]; telomerase inhibitor activity [GO:0010521]; telo…
retrotransposable element Tf2 155 kDa protein type 1-like	-2.04846	2.39e-09	tf2-11	nucleus [GO:0005634]; aspartic-type endopeptidase activity [GO:0004190]; DNA binding [GO:0003677]; DNA-directed DNA polymerase activity [GO:0003887]; endonuclease activity [GO:0004519]; metal ion binding [GO:0046872]; RNA binding [GO:0003723]; RNA-directed DNA polymerase activity [GO:0003964]; DNA integration [GO:0015074]; DNA recombination [GO:0006310]
Retrovirus-related Pol polyprotein from transposon 297	-2.52393	6.6e-10	pol	aspartic-type endopeptidase activity [GO:0004190]; endonuclease activity [GO:0004519]; nucleic acid binding [GO:0003676]; RNA-directed DNA polymerase activity [GO:0003964]; DNA integration [GO:0015074]
ribonuclease/angiogenin inhibitor 1	-2.75487	2.32e-11	rnh1	angiogenin-PRI complex [GO:0032311]; cytosol [GO:0005829]; extracellular exosome [GO:0070062]; nucleoplasm [GO:0005654]; ribonuclease inhibitor activity [GO:0008428]; mRNA catabolic process [GO:0006402]; regulation of angiogenesis [GO:0045765]
ribonucleotide reductase small subunit p53R2ii	0.164563	0.0288398	p53r2ii	integral component of membrane [GO:0016021]; metal ion binding [GO:0046872]; oxidoreductase activity [GO:0016491]; deoxyribonucleotide biosynthetic process [GO:0009263]
ribosomal protein S6 kinase beta-1-like	1.22359	0.037305	rps6kb1	cell junction [GO:0030054]; cytoplasm [GO:0005737]; cytosol [GO:0005829]; mitochondrial outer membrane [GO:0005741]; mitochondrion [GO:0005739]; neuron projection [GO:0043005]; nucleoplasm [GO:0005654]; nucleus [GO:0005634]; synapse [GO:0045202]; ATP binding [GO:0005524]; kinase activity [GO:0016301]; protein kinase activity [GO:0004672]; protein serine/threonine kinase activity [GO:0004674]; pro…
ring finger protein/ transmembrane 1	-1.00245	0.000875736	rnft1	endoplasmic reticulum [GO:0005783]; endoplasmic reticulum membrane [GO:0005789]; integral component of membrane [GO:0016021]; metal ion binding [GO:0046872]; ubiquitin binding [GO:0043130]; ubiquitin protein ligase activity [GO:0061630]; positive regulation of ERAD pathway [GO:1904294]; protein autoubiquitination [GO:0051865]
RNA-directed DNA polymerase from mobile element jockey	2.35818	1.68e-06	jockey\pol	RNA-directed DNA polymerase activity [GO:0003964]
S100 calcium binding protein A1	-2.26225	1.91e-11	s100a1	extracellular region [GO:0005576]; M band [GO:0031430]; neuron projection [GO:0043005]; nucleus [GO:0005634]; protein-containing complex [GO:0032991]; sarcoplasmic reticulum [GO:0016529]; Z disc [GO:0030018]; ATPase binding [GO:0051117]; calcium ion binding [GO:0005509]; calcium-dependent protein binding [GO:0048306]; identical protein binding [GO:0042802]; protein homodimerization activity [GO:0…
serine-rich and transmembrane domain-containing protein 1	-2.58909	1.14e-09	sertm1	integral component of membrane [GO:0016021]; intracellular membrane-bounded organelle [GO:0043231]
serum/glucocorticoid regulated kinase family/ member 3	0.312603	0.031523	sgk3	cytosol [GO:0005829]; early endosome [GO:0005769]; intracellular membrane-bounded organelle [GO:0043231]; nucleoplasm [GO:0005654]; recycling endosome [GO:0055037]; ATP binding [GO:0005524]; calcium channel regulator activity [GO:0005246]; chloride channel regulator activity [GO:0017081]; phosphatidylinositol binding [GO:0035091]; potassium channel regulator activity [GO:0015459]; protein kinase …
SH3 and multiple ankyrin repeat domains protein 3-like	0.876262	0.000829568	shank3	cell [GO:0005623]; cell junction [GO:0030054]; ciliary membrane [GO:0060170]; cytosol [GO:0005829]; dendrite [GO:0030425]; dendritic spine [GO:0043197]; extrinsic component of cytoplasmic side of plasma membrane [GO:0031234]; neuron projection [GO:0043005]; neuron spine [GO:0044309]; postsynaptic density [GO:0014069]; actin binding [GO:0003779]; GKAP/Homer scaffold activity [GO:0030160]; ionotrop…
Signal recognition particle 14 kDa protein	1.01438	0.00606454	srp14	cytoplasm [GO:0005737]; cytosol [GO:0005829]; extracellular region [GO:0005576]; ficolin-1-rich granule lumen [GO:1904813]; nucleus [GO:0005634]; secretory granule lumen [GO:0034774]; signal recognition particle, endoplasmic reticulum targeting [GO:0005786]; 7S RNA binding [GO:0008312]; endoplasmic reticulum signal peptide binding [GO:0030942]; RNA binding [GO:0003723]; cotranslational protein ta…
sodium/bile acid cotransporter-like	0.519877	0.00423878	slc10a7	cell [GO:0005623]; cis-Golgi network [GO:0005801]; endoplasmic reticulum [GO:0005783]; endoplasmic reticulum membrane [GO:0005789]; Golgi apparatus [GO:0005794]; Golgi medial cisterna [GO:0005797]; Golgi membrane [GO:0000139]; integral component of membrane [GO:0016021]; intrinsic component of plasma membrane [GO:0031226]; plasma membrane [GO:0005886]; trans-Golgi network [GO:0005802]; bile acid …
sodium-dependent proline transporter-like	0.22527	0.010475	slc6a7	integral component of plasma membrane [GO:0005887]; membrane [GO:0016020]; plasma membrane [GO:0005886]; L-proline transmembrane transporter activity [GO:0015193]; neurotransmitter:sodium symporter activity [GO:0005328]; proline:sodium symporter activity [GO:0005298]; proline transport [GO:0015824]
solute carrier family 5 (sodium/myo-inositol cotransporter)/ member 3	-0.448385	0.0372786	slc5a3	integral component of membrane [GO:0016021]; integral component of plasma membrane [GO:0005887]; plasma membrane [GO:0005886]; glucose:sodium symporter activity [GO:0005412]; myo-inositol:sodium symporter activity [GO:0005367]; inositol metabolic process [GO:0006020]; myo-inositol transport [GO:0015798]; peripheral nervous system development [GO:0007422]; regulation of respiratory gaseous exchang…
specifically androgen-regulated gene protein	-2.26631	1.77e-11	sarg	cytoplasm [GO:0005737]; cytosol [GO:0005829]; extracellular exosome [GO:0070062]; plasma membrane [GO:0005886]
sterile alpha motif domain-containing protein 13-like	-2.53772	4.09e-09	samd13
sterile alpha motif domain-containing protein 3-like	-1.06912	0.00022376	samd3
stonustoxin subunit alpha-like	2.39169	7.94e-08		extracellular region [GO:0005576]; toxin activity [GO:0090729]; hemolysis in other organism [GO:0044179]
SUN domain-containing protein 2-like	2.16689	1.08e-10	sun2	cell [GO:0005623]; condensed nuclear chromosome [GO:0000794]; endosome membrane [GO:0010008]; integral component of nuclear inner membrane [GO:0005639]; meiotic nuclear membrane microtubule tethering complex [GO:0034993]; nuclear chromosome, telomeric region [GO:0000784]; nuclear envelope [GO:0005635]; nuclear membrane [GO:0031965]; identical protein binding [GO:0042802]; lamin binding [GO:000552…
tax1-binding protein 3-like	-1.08121	0.0104634	tax1bp3	actin cytoskeleton [GO:0015629]; cytoplasm [GO:0005737]; cytosol [GO:0005829]; extracellular exosome [GO:0070062]; fibrillar center [GO:0001650]; intracellular membrane-bounded organelle [GO:0043231]; plasma membrane [GO:0005886]; beta-catenin binding [GO:0008013]; protein C-terminus binding [GO:0008022]; activation of GTPase activity [GO:0090630]; negative regulation of cell population prolifera…
TC1-like transposase	2.35904	1.67e-07	tc1l
transcription factor SOX-8-like	-2.22882	3.91e-11	sox8	cytoplasm [GO:0005737]; nuclear chromatin [GO:0000790]; nuclear transcription factor complex [GO:0044798]; nucleus [GO:0005634]; cis-regulatory region sequence-specific DNA binding [GO:0000987]; DNA binding [GO:0003677]; DNA-binding transcription activator activity, RNA polymerase II-specific [GO:0001228]; DNA-binding transcription factor activity, RNA polymerase II-specific [GO:0000981]; RNA pol…
transcriptional coactivator YAP1-like	-2.81014	5.43e-10	yap1	cytoplasm [GO:0005737]; cytosol [GO:0005829]; membrane [GO:0016020]; nucleoplasm [GO:0005654]; nucleus [GO:0005634]; TEAD-1-YAP complex [GO:0071148]; TEAD-2-YAP complex [GO:0071149]; activating transcription factor binding [GO:0033613]; chromatin binding [GO:0003682]; proline-rich region binding [GO:0070064]; protein C-terminus binding [GO:0008022]; protein heterodimerization activity [GO:0046982…
transketolase-like 2	0.246932	0.031523	tktl2	cytoplasm [GO:0005737]; metal ion binding [GO:0046872]; transketolase activity [GO:0004802]
transmembrane emp24 domain-containing protein 1-like	-2.23535	3.45e-11	tmed1	COPII-coated ER to Golgi transport vesicle [GO:0030134]; endoplasmic reticulum [GO:0005783]; endoplasmic reticulum membrane [GO:0005789]; endoplasmic reticulum-Golgi intermediate compartment [GO:0005793]; endoplasmic reticulum-Golgi intermediate compartment membrane [GO:0033116]; Golgi apparatus [GO:0005794]; integral component of membrane [GO:0016021]; plasma membrane [GO:0005886]; signaling rec…
transmembrane protein 53-like	-2.36257	2.18e-07	tmem53	integral component of membrane [GO:0016021]; nucleus [GO:0005634]
transmembrane protein 59-like	0.66133	0.0070185	tmem59	extracellular exosome [GO:0070062]; Golgi cis cisterna [GO:0000137]; Golgi medial cisterna [GO:0005797]; Golgi membrane [GO:0000139]; Golgi trans cisterna [GO:0000138]; integral component of membrane [GO:0016021]; late endosome [GO:0005770]; late endosome membrane [GO:0031902]; lysosomal membrane [GO:0005765]; lysosome [GO:0005764]; plasma membrane [GO:0005886]; endopeptidase activity [GO:0004175…
Transmembrane protein 65	-2.34227	3.59e-10	tmem65	integral component of membrane [GO:0016021]; intercalated disc [GO:0014704]; mitochondrial inner membrane [GO:0005743]; plasma membrane [GO:0005886]; cardiac ventricle development [GO:0003231]; regulation of cardiac conduction [GO:1903779]
Transposable element Tcb1 transposase	-2.27533	1.46e-11	tcb1	nucleus [GO:0005634]; DNA binding [GO:0003677]; DNA integration [GO:0015074]; transposition, DNA-mediated [GO:0006313]
trimeric intracellular cation channel type B-like	-0.801934	0.0145366	tmem38bl
tripartite motif-containing protein 16-like	-2.71085	6.78e-10	trim16	cytoplasm [GO:0005737]; cytosol [GO:0005829]; plasma membrane [GO:0005886]; PML body [GO:0016605]; DNA binding [GO:0003677]; interleukin-1 binding [GO:0019966]; NACHT domain binding [GO:0032089]; transferase activity [GO:0016740]; zinc ion binding [GO:0008270]; histone H3 acetylation [GO:0043966]; histone H4 acetylation [GO:0043967]; positive regulation of interleukin-1 beta secretion [GO:0050718…
Tuba8l4 protein	-0.835139	0.00211725	tuba8	cytoplasm [GO:0005737]; microtubule [GO:0005874]; microtubule cytoskeleton [GO:0015630]; GTP binding [GO:0005525]; GTPase activity [GO:0003924]; structural constituent of cytoskeleton [GO:0005200]; microtubule cytoskeleton organization [GO:0000226]; microtubule-based process [GO:0007017]; mitotic cell cycle [GO:0000278]
tumor protein p53 inducible protein 3	0.96669	1.71e-05	tp53i3	cytosol [GO:0005829]; NADPH binding [GO:0070402]; NADPH:quinone reductase activity [GO:0003960]; protein homodimerization activity [GO:0042803]; quinone binding [GO:0048038]; NADP metabolic process [GO:0006739]; regulation of apoptotic process [GO:0042981]
type-1 angiotensin II receptor-like	-0.812556	0.0119447	agtr1	cell [GO:0005623]; integral component of membrane [GO:0016021]; integral component of plasma membrane [GO:0005887]; plasma membrane [GO:0005886]; angiotensin type I receptor activity [GO:0001596]; angiotensin type II receptor activity [GO:0004945]; bradykinin receptor binding [GO:0031711]; G protein-coupled receptor activity [GO:0004930]; protein heterodimerization activity [GO:0046982]; angioten…
tyrosine-protein phosphatase non-receptor type 5-like	0.234764	0.0271697	ptpn5	endoplasmic reticulum membrane [GO:0005789]; integral component of membrane [GO:0016021]; nucleoplasm [GO:0005654]; phosphotyrosine residue binding [GO:0001784]; protein tyrosine phosphatase activity [GO:0004725]; cellular response to cytokine stimulus [GO:0071345]; protein dephosphorylation [GO:0006470]
ubiquitin domain-containing protein UBFD1-like	0.497135	0.00116038	ubfd1	cadherin binding [GO:0045296]; RNA binding [GO:0003723]
ubiquitin-conjugating enzyme E2 T-like	2.39388	7.62e-08	ube2t	nucleolus [GO:0005730]; nucleoplasm [GO:0005654]; nucleus [GO:0005634]; ATP binding [GO:0005524]; chromatin binding [GO:0003682]; ubiquitin conjugating enzyme activity [GO:0061631]; ubiquitin protein ligase binding [GO:0031625]; ubiquitin-protein transferase activity [GO:0004842]; cellular response to DNA damage stimulus [GO:0006974]; DNA repair [GO:0006281]; interstrand cross-link repair [GO:003…
uncharacterized protein	-2.47671	2.9e-09
uncharacterized protein	-2.56135	2.19e-09
uncharacterized protein	2.48596	8.78e-08
uncharacterized protein	-2.37187	1.74e-06
uncharacterized protein	2.27703	9.8e-09
uncharacterized protein	2.23743	2.23e-11
uncharacterized protein	-1.31262	0.000590568
V-type immunoglobulin domain-containing suppressor of T-cell activation	2.0971	0.00121104	vsir	integral component of membrane [GO:0016021]; plasma membrane [GO:0005886]; endopeptidase activator activity [GO:0061133]; enzyme binding [GO:0019899]; identical protein binding [GO:0042802]; negative regulation of CD4-positive, alpha-beta T cell proliferation [GO:2000562]; negative regulation of CD8-positive, alpha-beta T cell proliferation [GO:2000565]; negative regulation of interferon-gamma pr…
WASH complex subunit 1	0.214515	0.0222722	washc1	autophagosome [GO:0005776]; centriole [GO:0005814]; cytosol [GO:0005829]; early endosome [GO:0005769]; early endosome membrane [GO:0031901]; intracellular membrane-bounded organelle [GO:0043231]; invadopodium [GO:0071437]; late endosome [GO:0005770]; recycling endosome [GO:0055037]; recycling endosome membrane [GO:0055038]; WASH complex [GO:0071203]; actin binding [GO:0003779]; alpha-tubulin bind…
WD repeat/ sterile alpha motif and U-box domain containing 1	-2.43345	4.7e-08	wdsub1	ubiquitin-protein transferase activity [GO:0004842]
WD repeat-containing protein 54-like	2.13235	2.45e-10	wdr54	vesicle [GO:0031982]; protein homodimerization activity [GO:0042803]; negative regulation of receptor internalization [GO:0002091]; regulation of epidermal growth factor receptor signaling pathway [GO:0042058]; regulation of MAPK cascade [GO:0043408]
WD40 repeat-containing protein SMU1-like	0.198827	0.00487856	smu1	cytoplasm [GO:0005737]; nuclear speck [GO:0016607]; nucleus [GO:0005634]; precatalytic spliceosome [GO:0071011]; U2-type precatalytic spliceosome [GO:0071005]; mRNA splicing, via spliceosome [GO:0000398]; regulation of alternative mRNA splicing, via spliceosome [GO:0000381]; RNA splicing [GO:0008380]; viral process [GO:0016032]
Wilms tumor 1 associated protein	-0.462566	0.00127106	wtap	cytoplasm [GO:0005737]; nuclear membrane [GO:0031965]; nuclear speck [GO:0016607]; nucleoplasm [GO:0005654]; nucleus [GO:0005634]; RNA N6-methyladenosine methyltransferase complex [GO:0036396]; cell cycle [GO:0007049]; mRNA methylation [GO:0080009]; mRNA processing [GO:0006397]; multicellular organism development [GO:0007275]; regulation of alternative mRNA splicing, via spliceosome [GO:0000381];…
YdjC homolog (bacterial)	1.06896	0.0021531	ydjc	deacetylase activity [GO:0019213]; magnesium ion binding [GO:0000287]; carbohydrate metabolic process [GO:0005975]
ZFP91-CNTF readthrough (non-protein coding)	0.280993	0.0463356	zfp91-cntf	nucleic acid binding [GO:0003676]
Zgc:123035	-2.22752	4e-11	xkr4	integral component of membrane [GO:0016021]; membrane [GO:0016020]; plasma membrane [GO:0005886]; apoptotic process involved in development [GO:1902742]; engulfment of apoptotic cell [GO:0043652]; phosphatidylserine exposure on apoptotic cell surface [GO:0070782]
Zgc:158463 protein	-2.69009	1.1e-10	zgc:158463
zinc finger BED domain-containing 1-like protein	-2.40206	9.44e-07	zbed1	centrosome [GO:0005813]; nuclear chromatin [GO:0000790]; nuclear membrane [GO:0031965]; nucleoplasm [GO:0005654]; DNA-binding transcription activator activity, RNA polymerase II-specific [GO:0001228]; DNA-binding transcription factor activity, RNA polymerase II-specific [GO:0000981]; identical protein binding [GO:0042802]; metal ion binding [GO:0046872]; protein dimerization activity [GO:0046983]…
zinc finger BED domain-containing protein 1	-2.48796	1.36e-09	zbed1	centrosome [GO:0005813]; nuclear chromatin [GO:0000790]; nuclear membrane [GO:0031965]; nucleoplasm [GO:0005654]; DNA-binding transcription activator activity, RNA polymerase II-specific [GO:0001228]; DNA-binding transcription factor activity, RNA polymerase II-specific [GO:0000981]; identical protein binding [GO:0042802]; metal ion binding [GO:0046872]; protein dimerization activity [GO:0046983]…
zinc finger BED domain-containing protein 1-like	-2.56185	4.29e-10	zbed1	centrosome [GO:0005813]; nuclear chromatin [GO:0000790]; nuclear membrane [GO:0031965]; nucleoplasm [GO:0005654]; DNA-binding transcription activator activity, RNA polymerase II-specific [GO:0001228]; DNA-binding transcription factor activity, RNA polymerase II-specific [GO:0000981]; identical protein binding [GO:0042802]; metal ion binding [GO:0046872]; protein dimerization activity [GO:0046983]…
zinc finger BED domain-containing protein 4-like	-0.400117	0.0261925	zbed4	cytoplasm [GO:0005737]; nuclear chromatin [GO:0000790]; nucleoplasm [GO:0005654]; nucleus [GO:0005634]; DNA binding [GO:0003677]; DNA-binding transcription factor activity, RNA polymerase II-specific [GO:0000981]; metal ion binding [GO:0046872]; protein dimerization activity [GO:0046983]
zinc finger MYM-type protein 1-like	2.29743	6.53e-08	zmym1	nucleus [GO:0005634]; DNA-binding transcription factor activity, RNA polymerase II-specific [GO:0000981]; protein dimerization activity [GO:0046983]; zinc ion binding [GO:0008270]; regulation of cell morphogenesis [GO:0022604]; regulation of transcription by RNA polymerase II [GO:0006357]
zinc finger MYND domain-containing protein 17-like	2.24017	2.1e-11	mss51	metal ion binding [GO:0046872]

## Sheet: TongueDE
gene	log2FoldChange	padj	symbol	GO
Basement membrane-specific heparan sulfate proteoglycan core protein	2.18953	2.05e-06	hspg2	basement membrane [GO:0005604]; collagen-containing extracellular matrix [GO:0062023]; extracellular exosome [GO:0070062]; extracellular region [GO:0005576]; extracellular space [GO:0005615]; focal adhesion [GO:0005925]; Golgi lumen [GO:0005796]; lysosomal lumen [GO:0043202]; plasma membrane [GO:0005886]; plasma membrane protein complex [GO:0098797]; amyloid-beta binding [GO:0001540]; calcium ion…
chromosome 19 open reading frame 12	-2.60467	1.71e-10
hypothetical protein LOC100150313	2.52582	1.12e-09
immunoglobulin heavy chain variable segment 1-4	2.6743	3.62e-09	ighv3-30	external side of plasma membrane [GO:0009897]; extracellular region [GO:0005576]; extracellular space [GO:0005615]; immunoglobulin complex, circulating [GO:0042571]; plasma membrane [GO:0005886]; antigen binding [GO:0003823]; immunoglobulin receptor binding [GO:0034987]; B cell receptor signaling pathway [GO:0050853]; complement activation [GO:0006956]; complement activation, classical pathway [G…
immunoglobulin heavy chain variable segment 1-4, partial	2.65483	5.58e-09	ighv	external side of plasma membrane [GO:0009897]; extracellular region [GO:0005576]; extracellular space [GO:0005615]; immunoglobulin complex, circulating [GO:0042571]; plasma membrane [GO:0005886]; antigen binding [GO:0003823]; immunoglobulin receptor binding [GO:0034987]; B cell receptor signaling pathway [GO:0050853]; complement activation [GO:0006956]; complement activation, classical pathway [G…
mannan-binding lectin serine protease 1-like	2.06318	3.87e-10	masp1	cytosol [GO:0005829]; extracellular region [GO:0005576]; extracellular space [GO:0005615]; nucleoplasm [GO:0005654]; calcium ion binding [GO:0005509]; calcium-dependent protein binding [GO:0048306]; peptidase activity [GO:0008233]; protein homodimerization activity [GO:0042803]; serine-type endopeptidase activity [GO:0004252]; complement activation [GO:0006956]; complement activation, lectin path…
matrin 3	-2.35446	5.1e-08	matr3	membrane [GO:0016020]; nuclear inner membrane [GO:0005637]; nuclear matrix [GO:0016363]; nucleus [GO:0005634]; identical protein binding [GO:0042802]; miRNA binding [GO:0035198]; mRNA binding [GO:0003729]; RNA binding [GO:0003723]; structural molecule activity [GO:0005198]; zinc ion binding [GO:0008270]; activation of innate immune response [GO:0002218]; heart valve development [GO:0003170]; inna…
mesenteric estrogen-dependent adipogenesis protein	-0.280175	0.0486322	medag	cytoplasm [GO:0005737]; positive regulation of fat cell differentiation [GO:0045600]
mid1-interacting protein 1-B-like	2.67542	3.61e-09	mid1ip1	cytosol [GO:0005829]; microtubule [GO:0005874]; microtubule cytoskeleton [GO:0015630]; nucleus [GO:0005634]; identical protein binding [GO:0042802]; protein C-terminus binding [GO:0008022]; carnitine shuttle [GO:0006853]; lipid metabolic process [GO:0006629]; negative regulation of microtubule depolymerization [GO:0007026]; positive regulation of fatty acid biosynthetic process [GO:0045723]; posi…
nuclear receptor subfamily 1 group D member 1-like	1.19054	0.0425837	nr1d1	cell junction [GO:0030054]; cytoplasm [GO:0005737]; dendrite [GO:0030425]; dendritic spine [GO:0043197]; nuclear body [GO:0016604]; nuclear chromatin [GO:0000790]; nucleoplasm [GO:0005654]; nucleus [GO:0005634]; RNA polymerase II transcription factor complex [GO:0090575]; DNA-binding transcription factor activity, RNA polymerase II-specific [GO:0000981]; DNA-binding transcription repressor activi…
paired box protein Pax-7-like	-2.38803	2.45e-08	pax7	nuclear chromatin [GO:0000790]; DNA-binding transcription factor activity [GO:0003700]; DNA-binding transcription factor activity, RNA polymerase II-specific [GO:0000981]; sequence-specific DNA binding [GO:0043565]; anatomical structure morphogenesis [GO:0009653]; cartilage development [GO:0051216]; chromatin remodeling [GO:0006338]; dorsal/ventral neural tube patterning [GO:0021904]; embryonic s…
PAS domain containing serine/threonine kinase	1.98664	2.19e-09	pask	cytoplasm [GO:0005737]; cytosol [GO:0005829]; nucleus [GO:0005634]; ATP binding [GO:0005524]; phosphatidylinositol binding [GO:0035091]; protein serine/threonine kinase activity [GO:0004674]; energy homeostasis [GO:0097009]; intracellular signal transduction [GO:0035556]; negative regulation of glycogen biosynthetic process [GO:0045719]; positive regulation of translation [GO:0045727]; protein au…
reverse transcriptase	-2.47529	3.41e-09		chromosome, telomeric region [GO:0000781]; nucleus [GO:0005634]; DNA binding [GO:0003677]; metal ion binding [GO:0046872]; telomerase RNA reverse transcriptase activity [GO:0003721]; age-dependent general metabolic decline [GO:0007571]; erythrocyte maturation [GO:0043249]; intestinal epithelial structure maintenance [GO:0060729]; spermatogenesis [GO:0007283]; telomere maintenance via telomerase […
SCAN domain-containing SCAND2P	-2.26133	4.25e-07	scand2p	nucleus [GO:0005634]; DNA-binding transcription factor activity [GO:0003700]
solute carrier family 35 member E2-like	-2.43075	9.72e-09	slc35e2a	Golgi apparatus [GO:0005794]; integral component of membrane [GO:0016021]; antiporter activity [GO:0015297]; transmembrane transporter activity [GO:0022857]
Stonustoxin subunit alpha	-2.62148	1.13e-07	sntxa	extracellular region [GO:0005576]; toxin activity [GO:0090729]; hemolysis in other organism [GO:0044179]
T-cell receptor gamma chain C region	-1.81105	0.0242221	trgc1	integral component of membrane [GO:0016021]; T cell receptor complex [GO:0042101]; adaptive immune response [GO:0002250]
tctex1 domain-containing protein 2-like	-2.31814	1.18e-07	dynlt2b	cytoplasmic dynein complex [GO:0005868]; dynein intermediate chain binding [GO:0045505]; cilium assembly [GO:0060271]; regulation of cilium assembly [GO:1902017]; regulation of intraciliary retrograde transport [GO:1905799]
tenebrosin-C-like	2.7989	2.68672e-11		extracellular region [GO:0005576]; nematocyst [GO:0042151]; other organism cell membrane [GO:0044218]; pore complex [GO:0046930]; channel activity [GO:0015267]; toxin activity [GO:0090729]; cation transport [GO:0006812]; hemolysis in other organism involved in symbiotic interaction [GO:0052331]; pore complex assembly [GO:0046931]
thymosin beta-like	2.39216	2.27e-08	tmsb4x	cell [GO:0005623]; cytoplasm [GO:0005737]; cytoskeleton [GO:0005856]; cytosol [GO:0005829]; extracellular region [GO:0005576]; nucleus [GO:0005634]; platelet alpha granule lumen [GO:0031093]; actin monomer binding [GO:0003785]; enzyme binding [GO:0019899]; RNA binding [GO:0003723]; actin filament organization [GO:0007015]; cytoplasmic sequestering of NF-kappaB [GO:0007253]; negative regulation of…
Transposable element Tc1 transposase	-2.25593	4.74e-07	tc1a	DNA binding [GO:0003677]; DNA integration [GO:0015074]; transposition, DNA-mediated [GO:0006313]
ubiquitin-associated protein 1-like	0.741198	0.0160536	ubap1	cytoplasm [GO:0005737]; cytosol [GO:0005829]; endosome membrane [GO:0010008]; ESCRT I complex [GO:0000813]; host cell [GO:0043657]; intracellular membrane-bounded organelle [GO:0043231]; plasma membrane [GO:0005886]; ubiquitin binding [GO:0043130]; endosomal transport [GO:0016197]; intracellular transport of virus [GO:0075733]; protein transport [GO:0015031]; ubiquitin-dependent protein catabolic…
unnamed protein product	2.52592	1.12e-09
X-ray repair complementing defective repair in Chinese hamster cells 4	0.859146	0.0038861	xrcc4	cytosol [GO:0005829]; DNA ligase IV complex [GO:0032807]; DNA-dependent protein kinase-DNA ligase 4 complex [GO:0005958]; nonhomologous end joining complex [GO:0070419]; nucleoplasm [GO:0005654]; nucleus [GO:0005634]; identical protein binding [GO:0042802]; protein C-terminus binding [GO:0008022]; cellular response to lithium ion [GO:0071285]; DNA ligation involved in DNA repair [GO:0051103]; dou…
1-acyl-sn-glycerol-3-phosphate acyltransferase delta-like	0.930534	0.0159143	agpat4	endomembrane system [GO:0012505]; endoplasmic reticulum [GO:0005783]; endoplasmic reticulum membrane [GO:0005789]; integral component of membrane [GO:0016021]; mitochondrial outer membrane [GO:0005741]; 1-acylglycerol-3-phosphate O-acyltransferase activity [GO:0003841]; transferase activity, transferring acyl groups [GO:0016746]; CDP-diacylglycerol biosynthetic process [GO:0016024]; phosphatidic …
1-phosphatidylinositol-4/5-bisphosphate phosphodiesterase eta-2-like/ partial	0.376672	0.00107965	plch2	cell [GO:0005623]; cytoplasm [GO:0005737]; plasma membrane [GO:0005886]; calcium ion binding [GO:0005509]; phosphatidylinositol phospholipase C activity [GO:0004435]; inositol phosphate metabolic process [GO:0043647]; inositol trisphosphate biosynthetic process [GO:0032959]; lipid catabolic process [GO:0016042]; phosphatidylinositol metabolic process [GO:0046488]; phosphatidylinositol-mediated si…
39S ribosomal protein L34/ mitochondrial precursor	1.261	0.00265523	mrpl34	mitochondrial inner membrane [GO:0005743]; mitochondrial large ribosomal subunit [GO:0005762]; mitochondrial ribosome [GO:0005761]; mitochondrion [GO:0005739]; structural constituent of ribosome [GO:0003735]; mitochondrial translational elongation [GO:0070125]; mitochondrial translational termination [GO:0070126]; translation [GO:0006412]
39S ribosomal protein L37/ mitochondrial-like	0.412142	0.0402489	mrpl37	mitochondrial inner membrane [GO:0005743]; mitochondrial large ribosomal subunit [GO:0005762]; mitochondrial ribosome [GO:0005761]; mitochondrion [GO:0005739]; RNA binding [GO:0003723]; structural constituent of ribosome [GO:0003735]; mitochondrial translational elongation [GO:0070125]; mitochondrial translational termination [GO:0070126]; translation [GO:0006412]
3-beta hydroxysteroid dehydrogenase	-0.936172	0.00244994	hsd3b1	cytoplasm [GO:0005737]; endoplasmic reticulum [GO:0005783]; endoplasmic reticulum membrane [GO:0005789]; integral component of membrane [GO:0016021]; intercellular bridge [GO:0045171]; intracellular membrane-bounded organelle [GO:0043231]; mitochondrial inner membrane [GO:0005743]; mitochondrial intermembrane space [GO:0005758]; nucleolus [GO:0005730]; smooth endoplasmic reticulum membrane [GO:00…
40S ribosomal protein S27-like	0.286995	0.0478854	rps27a	cytoplasm [GO:0005737]; cytosol [GO:0005829]; cytosolic small ribosomal subunit [GO:0022627]; endocytic vesicle membrane [GO:0030666]; endoplasmic reticulum membrane [GO:0005789]; endosome membrane [GO:0010008]; extracellular exosome [GO:0070062]; extracellular space [GO:0005615]; host cell [GO:0043657]; membrane [GO:0016020]; mitochondrial outer membrane [GO:0005741]; nucleolus [GO:0005730]; nuc…
40S ribosomal protein S28 /Zgc:73367	-2.59935	1.91e-10	rps28	cytoplasmic side of rough endoplasmic reticulum membrane [GO:0098556]; cytosol [GO:0005829]; cytosolic small ribosomal subunit [GO:0022627]; extracellular exosome [GO:0070062]; nucleoplasm [GO:0005654]; polysomal ribosome [GO:0042788]; small ribosomal subunit [GO:0015935]; RNA binding [GO:0003723]; structural constituent of ribosome [GO:0003735]; cytoplasmic translation [GO:0002181]; maturation o…
5-azacytidine-induced protein 2-like	-0.451655	0.00163797	azi2	cytoplasm [GO:0005737]; dendritic cell differentiation [GO:0097028]; dendritic cell proliferation [GO:0044565]; I-kappaB kinase/NF-kappaB signaling [GO:0007249]; interferon-alpha production [GO:0032607]; interferon-gamma production [GO:0032609]; interleukin-6 production [GO:0032635]; mitotic cell cycle [GO:0000278]; T cell activation [GO:0042110]; tumor necrosis factor production [GO:0032640]; vi…
5-hydroxytryptamine receptor 1A-beta-like	-2.41054	1.47e-08	htr1a	dendrite [GO:0030425]; integral component of plasma membrane [GO:0005887]; plasma membrane [GO:0005886]; synapse [GO:0045202]; G protein-coupled receptor activity [GO:0004930]; G protein-coupled serotonin receptor activity [GO:0004993]; neurotransmitter receptor activity [GO:0030594]; receptor-receptor interaction [GO:0090722]; serotonin binding [GO:0051378]; adenylate cyclase-inhibiting serotoni…
5-hydroxytryptamine receptor 3A-like	2.2086	1.34e-06	htr3a	axon [GO:0030424]; cell junction [GO:0030054]; cleavage furrow [GO:0032154]; cytoplasm [GO:0005737]; glutamatergic synapse [GO:0098978]; integral component of plasma membrane [GO:0005887]; integral component of postsynaptic membrane [GO:0099055]; integral component of presynaptic membrane [GO:0099056]; neuron projection [GO:0043005]; neuronal cell body [GO:0043025]; plasma membrane [GO:0005886]; …
60S acidic ribosomal protein P2	2.41198	1.45e-08	rplp2	cytosol [GO:0005829]; cytosolic large ribosomal subunit [GO:0022625]; extracellular exosome [GO:0070062]; focal adhesion [GO:0005925]; membrane [GO:0016020]; structural constituent of ribosome [GO:0003735]; nuclear-transcribed mRNA catabolic process, nonsense-mediated decay [GO:0000184]; SRP-dependent cotranslational protein targeting to membrane [GO:0006614]; translation [GO:0006412]; translatio…
6-phosphofructokinase type C-like	-0.285981	0.00357007	pfkp	6-phosphofructokinase complex [GO:0005945]; cytoplasm [GO:0005737]; cytosol [GO:0005829]; extracellular exosome [GO:0070062]; membrane [GO:0016020]; nucleus [GO:0005634]; 6-phosphofructokinase activity [GO:0003872]; AMP binding [GO:0016208]; ATP binding [GO:0005524]; cadherin binding [GO:0045296]; fructose-6-phosphate binding [GO:0070095]; identical protein binding [GO:0042802]; metal ion binding…
6-phosphofructokinase/ muscle type-like	2.2255	9.13e-07	pfkm	6-phosphofructokinase complex [GO:0005945]; apical plasma membrane [GO:0016324]; cell [GO:0005623]; cytosol [GO:0005829]; membrane [GO:0016020]; nucleus [GO:0005634]; 6-phosphofructokinase activity [GO:0003872]; AMP binding [GO:0016208]; ATP binding [GO:0005524]; fructose binding [GO:0070061]; fructose-6-phosphate binding [GO:0070095]; identical protein binding [GO:0042802]; kinase binding [GO:00…
Abelson tyrosine-protein kinase 2	0.505568	0.00253268	abl2	actin cytoskeleton [GO:0015629]; cell [GO:0005623]; cytosol [GO:0005829]; actin filament binding [GO:0051015]; actin monomer binding [GO:0003785]; ATP binding [GO:0005524]; magnesium ion binding [GO:0000287]; manganese ion binding [GO:0030145]; non-membrane spanning protein tyrosine kinase activity [GO:0004715]; phosphotyrosine residue binding [GO:0001784]; protein kinase activity [GO:0004672]; p…
abhydrolase domain containing 5	-0.680865	0.000115568	abhd5	cytosol [GO:0005829]; lipid droplet [GO:0005811]; 1-acylglycerol-3-phosphate O-acyltransferase activity [GO:0003841]; carboxylic ester hydrolase activity [GO:0052689]; lysophosphatidic acid acyltransferase activity [GO:0042171]; cell differentiation [GO:0030154]; fatty acid metabolic process [GO:0006631]; lipid homeostasis [GO:0055088]; negative regulation of sequestering of triglyceride [GO:0010…
absent in melanoma 1	0.404133	0.0367094	crybg1	carbohydrate binding [GO:0030246]
acetyl-Coenzyme A acyltransferase	2.1971	1.72e-06	acaa2	mitochondrial matrix [GO:0005759]; mitochondrion [GO:0005739]; acetyl-CoA C-acetyltransferase activity [GO:0003985]; acetyl-CoA C-acyltransferase activity [GO:0003988]; acetyl-CoA hydrolase activity [GO:0003986]; acyl-CoA hydrolase activity [GO:0047617]; myristoyl-CoA hydrolase activity [GO:0102991]; palmitoyl-CoA hydrolase activity [GO:0016290]; RNA binding [GO:0003723]; cellular response to hyp…
acid phosphatase/ testicular	-0.49863	1.72737e-05	acp4	integral component of membrane [GO:0016021]; postsynaptic membrane [GO:0045211]; acid phosphatase activity [GO:0003993]; protein tyrosine phosphatase activity [GO:0004725]; receptor tyrosine kinase binding [GO:0030971]; negative regulation of ERBB4 signaling pathway [GO:0120154]; negative regulation of neuron projection development [GO:0010977]; negative regulation of protein processing [GO:00109…
actin-binding Rho-activating protein-like	1.08062	0.000784455	abra	actin cytoskeleton [GO:0015629]; plasma membrane [GO:0005886]; sarcomere [GO:0030017]; actin binding [GO:0003779]; positive regulation of DNA-binding transcription factor activity [GO:0051091]; positive regulation of Rho protein signal transduction [GO:0035025]; positive regulation of transcription by RNA polymerase II [GO:0045944]; positive regulation of transcription, DNA-templated [GO:0045893]…
Actinodin3	2.32434	1.01e-07	and3
actin-related protein 2/3 complex subunit 1B-like	-0.661756	0.0096636	arpc1b	actin cytoskeleton [GO:0015629]; Arp2/3 protein complex [GO:0005885]; cytosol [GO:0005829]; extracellular exosome [GO:0070062]; focal adhesion [GO:0005925]; nucleus [GO:0005634]; tubulobulbar complex [GO:0036284]; actin filament binding [GO:0051015]; structural constituent of cytoskeleton [GO:0005200]; Arp2/3 complex-mediated actin nucleation [GO:0034314]; ephrin receptor signaling pathway [GO:00…
acylphosphatase-2-like	-0.75542	5.2407e-06	acyp2	acylphosphatase activity [GO:0003998]; identical protein binding [GO:0042802]; phosphate-containing compound metabolic process [GO:0006796]
ADAM metallopeptidase ADAMTS9	-0.113379	0.0373813	adamts9	cell surface [GO:0009986]; endoplasmic reticulum [GO:0005783]; extracellular matrix [GO:0031012]; extracellular space [GO:0005615]; intracellular membrane-bounded organelle [GO:0043231]; metalloendopeptidase activity [GO:0004222]; metallopeptidase activity [GO:0008237]; zinc ion binding [GO:0008270]; aorta morphogenesis [GO:0035909]; endothelial cell-matrix adhesion [GO:0090673]; extracellular ma…
ADAM metallopeptidase domain 33	-1.00119	0.0452008	adam33	integral component of membrane [GO:0016021]; metalloendopeptidase activity [GO:0004222]; zinc ion binding [GO:0008270]; proteolysis [GO:0006508]
adaptin ear-binding coat-associated protein 1-like	-2.36678	3.85e-08	necap1	clathrin vesicle coat [GO:0030125]; clathrin-coated pit [GO:0005905]; cytosol [GO:0005829]; plasma membrane [GO:0005886]; endocytosis [GO:0006897]; membrane organization [GO:0061024]; protein transport [GO:0015031]; vesicle-mediated transport [GO:0016192]
adenine nucleotide translocator s598	2.28348	0.0143764	ants598	integral component of membrane [GO:0016021]; mitochondrial inner membrane [GO:0005743]; transmembrane transporter activity [GO:0022857]
adenosine A2b receptor	-1.21395	0.019341	adora2b	glutamatergic synapse [GO:0098978]; integral component of plasma membrane [GO:0005887]; plasma membrane [GO:0005886]; Schaffer collateral - CA1 synapse [GO:0098685]; G protein-coupled adenosine receptor activity [GO:0001609]; activation of adenylate cyclase activity [GO:0007190]; activation of MAPK activity [GO:0000187]; adenylate cyclase-activating G protein-coupled receptor signaling pathway [G…
adenosine deaminase CECR1-A-like	0.444065	0.000995022	ada2a	extracellular space [GO:0005615]; adenosine deaminase activity [GO:0004000]; adenosine receptor binding [GO:0031685]; proteoglycan binding [GO:0043394]; zinc ion binding [GO:0008270]; adenosine catabolic process [GO:0006154]; inosine biosynthetic process [GO:0046103]
adenylate cyclase 5	-2.39783	1.98e-08	adcy5	cell [GO:0005623]; cilium [GO:0005929]; integral component of membrane [GO:0016021]; integral component of plasma membrane [GO:0005887]; intermediate filament cytoskeleton [GO:0045111]; plasma membrane [GO:0005886]; adenylate cyclase activity [GO:0004016]; adenylate cyclase binding [GO:0008179]; ATP binding [GO:0005524]; metal ion binding [GO:0046872]; scaffold protein binding [GO:0097110]; activ…
adenylosuccinate synthetase isozyme 1 C-like	0.946775	0.00168076	adss1	cytoplasm [GO:0005737]; cytosol [GO:0005829]; actin filament binding [GO:0051015]; adenylosuccinate synthase activity [GO:0004019]; GTP binding [GO:0005525]; GTPase activity [GO:0003924]; identical protein binding [GO:0042802]; magnesium ion binding [GO:0000287]; phosphate ion binding [GO:0042301]; 'de novo' AMP biosynthetic process [GO:0044208]; AMP biosynthetic process [GO:0006167]; aspartate m…
ADP-dependent glucokinase 2	0.943685	0.00067497	adpgk	endoplasmic reticulum [GO:0005783]; endoplasmic reticulum membrane [GO:0005789]; extracellular region [GO:0005576]; membrane [GO:0016020]; ADP-specific glucokinase activity [GO:0043843]; metal ion binding [GO:0046872]; canonical glycolysis [GO:0061621]; glucose metabolic process [GO:0006006]
AE binding protein 1	-0.96764	0.000102064	aebp1	collagen-containing extracellular matrix [GO:0062023]; cytoplasm [GO:0005737]; extracellular exosome [GO:0070062]; extracellular region [GO:0005576]; extracellular space [GO:0005615]; nucleus [GO:0005634]; calmodulin binding [GO:0005516]; collagen binding [GO:0005518]; DNA-binding transcription repressor activity, RNA polymerase II-specific [GO:0001227]; metallocarboxypeptidase activity [GO:00041…
A-kinase anchor protein 9	0.774602	0.00640121	akap9	centrosome [GO:0005813]; cis-Golgi network [GO:0005801]; cytoskeleton [GO:0005856]; cytosol [GO:0005829]; dendritic branch [GO:0044307]; extrinsic component of postsynaptic density membrane [GO:0099147]; glutamatergic synapse [GO:0098978]; Golgi apparatus [GO:0005794]; Golgi stack [GO:0005795]; intracellular membrane-bounded organelle [GO:0043231]; neuronal cell body [GO:0043025]; synaptic membra…
alcohol dehydrogenase 1	-0.317754	0.000625151	adh1a	cytosol [GO:0005829]; nucleoplasm [GO:0005654]; plasma membrane [GO:0005886]; alcohol dehydrogenase activity, zinc-dependent [GO:0004024]; retinol dehydrogenase activity [GO:0004745]; zinc ion binding [GO:0008270]; alcohol metabolic process [GO:0006066]; drug metabolic process [GO:0017144]; ethanol oxidation [GO:0006069]; retinoic acid metabolic process [GO:0042573]; retinol metabolic process [GO…
alkaline ceramidase 3-like	2.19929	1.64e-06	acer3	endoplasmic reticulum [GO:0005783]; endoplasmic reticulum membrane [GO:0005789]; integral component of endoplasmic reticulum membrane [GO:0030176]; integral component of Golgi membrane [GO:0030173]; integral component of membrane [GO:0016021]; calcium ion binding [GO:0005509]; ceramidase activity [GO:0102121]; dihydroceramidase activity [GO:0071633]; N-acylsphingosine amidohydrolase activity [GO:…
allograft inflammatory factor 1	-0.957154	0.0282587	aif1	actin filament [GO:0005884]; cell projection [GO:0042995]; cytoplasm [GO:0005737]; cytosol [GO:0005829]; lamellipodium [GO:0030027]; nucleus [GO:0005634]; perikaryon [GO:0043204]; perinuclear region of cytoplasm [GO:0048471]; phagocytic cup [GO:0001891]; ruffle [GO:0001726]; ruffle membrane [GO:0032587]; actin filament binding [GO:0051015]; calcium ion binding [GO:0005509]; actin crosslink format…
alpha-1/3-mannosyl-glycoprotein 4-beta-N-acetylglucosaminyltransferase C-like	2.19659	1.74e-06	mgat4c	Golgi membrane [GO:0000139]; integral component of membrane [GO:0016021]; acetylglucosaminyltransferase activity [GO:0008375]; alpha-1,3-mannosylglycoprotein 4-beta-N-acetylglucosaminyltransferase activity [GO:0008454]; metal ion binding [GO:0046872]; protein N-linked glycosylation [GO:0006487]
alpha-2 adrenergic receptor-like	-2.50449	1.81e-09	adra2a	basolateral plasma membrane [GO:0016323]; cytoplasm [GO:0005737]; integral component of plasma membrane [GO:0005887]; plasma membrane [GO:0005886]; receptor complex [GO:0043235]; adrenergic receptor activity [GO:0004935]; alpha-1B adrenergic receptor binding [GO:0031692]; alpha-2C adrenergic receptor binding [GO:0031696]; alpha2-adrenergic receptor activity [GO:0004938]; epinephrine binding [GO:0…
alpha-aminoadipic semialdehyde dehydrogenase-like	0.804282	5.5337e-07	aass	cytoplasm [GO:0005737]; intracellular membrane-bounded organelle [GO:0043231]; mitochondrial matrix [GO:0005759]; mitochondrion [GO:0005739]; saccharopine dehydrogenase (NAD+, L-glutamate-forming) activity [GO:0047131]; saccharopine dehydrogenase (NADP+, L-lysine-forming) activity [GO:0047130]; saccharopine dehydrogenase activity [GO:0004753]; L-lysine catabolic process to acetyl-CoA via saccharo…
alpha-crystallin A chain isoform X1	2.34177	6.77e-08	cryaa	actin filament bundle [GO:0032432]; axon [GO:0030424]; cardiac myofibril [GO:0097512]; cell surface [GO:0009986]; cytoplasm [GO:0005737]; cytosol [GO:0005829]; dendritic spine [GO:0043197]; extracellular exosome [GO:0070062]; Golgi apparatus [GO:0005794]; M band [GO:0031430]; microtubule cytoskeleton [GO:0015630]; mitochondrion [GO:0005739]; nucleoplasm [GO:0005654]; nucleus [GO:0005634]; perikar…
alpha-crystallin B chain-like	2.3674	3.79e-08	cryab	actin filament bundle [GO:0032432]; axon [GO:0030424]; cardiac myofibril [GO:0097512]; cell surface [GO:0009986]; cytoplasm [GO:0005737]; cytosol [GO:0005829]; dendritic spine [GO:0043197]; extracellular exosome [GO:0070062]; Golgi apparatus [GO:0005794]; M band [GO:0031430]; microtubule cytoskeleton [GO:0015630]; mitochondrion [GO:0005739]; nucleoplasm [GO:0005654]; nucleus [GO:0005634]; perikar…
alpha-enolase-like	0.745559	0.045946	eno1	cell cortex region [GO:0099738]; cell surface [GO:0009986]; cytoplasm [GO:0005737]; cytosol [GO:0005829]; extracellular exosome [GO:0070062]; extracellular space [GO:0005615]; M band [GO:0031430]; membrane [GO:0016020]; nucleus [GO:0005634]; phosphopyruvate hydratase complex [GO:0000015]; plasma membrane [GO:0005886]; cadherin binding [GO:0045296]; DNA-binding transcription repressor activity, RN…
alpha-tectorin-like	-0.765963	3.07893e-05	tecta	anchored component of membrane [GO:0031225]; collagen-containing extracellular matrix [GO:0062023]; extracellular exosome [GO:0070062]; extracellular region [GO:0005576]; plasma membrane [GO:0005886]; extracellular matrix structural constituent [GO:0005201]; cell-matrix adhesion [GO:0007160]; sensory perception of sound [GO:0007605]
Alstrom syndrome 1	-2.24251	6.35e-07	alms1	centriole [GO:0005814]; centrosome [GO:0005813]; cilium [GO:0005929]; cytosol [GO:0005829]; spindle pole [GO:0000922]; microtubule binding [GO:0008017]; ciliary basal body-plasma membrane docking [GO:0097711]; endosomal transport [GO:0016197]; G2/M transition of mitotic cell cycle [GO:0000086]; positive regulation of cold-induced thermogenesis [GO:0120162]; regulation of centriole replication [GO…
aminoacyl tRNA synthase complex-interacting multifunctional protein 2-like	0.644405	0.00806772	aimp2	aminoacyl-tRNA synthetase multienzyme complex [GO:0017101]; cytosol [GO:0005829]; membrane [GO:0016020]; nucleus [GO:0005634]; molecular adaptor activity [GO:0060090]; apoptotic process [GO:0006915]; negative regulation of cell population proliferation [GO:0008285]; positive regulation of aminoacyl-tRNA ligase activity [GO:1903632]; positive regulation of neuron death [GO:1901216]; positive regul…
ammonium transporter Rh type B-like	-2.33179	8.61e-08	rhbg	anchored component of plasma membrane [GO:0046658]; basolateral plasma membrane [GO:0016323]; cytoplasmic vesicle membrane [GO:0030659]; integral component of plasma membrane [GO:0005887]; plasma membrane [GO:0005886]; spectrin-associated cytoskeleton [GO:0014731]; ammonium transmembrane transporter activity [GO:0008519]; ankyrin binding [GO:0030506]; ammonium transmembrane transport [GO:0072488]…
anaphase-promoting complex subunit CDC26	2.52454	1.14e-09	cdc26	anaphase-promoting complex [GO:0005680]; cytosol [GO:0005829]; nucleoplasm [GO:0005654]; anaphase-promoting complex-dependent catabolic process [GO:0031145]; cell cycle [GO:0007049]; cell division [GO:0051301]; protein K11-linked ubiquitination [GO:0070979]; regulation of mitotic cell cycle [GO:0007346]; regulation of mitotic cell cycle phase transition [GO:1901990]; regulation of mitotic metapha…
angiopoietin-related protein 1-like	-2.37403	3.41e-08	angptl1	extracellular exosome [GO:0070062]; extracellular space [GO:0005615]; signaling receptor binding [GO:0005102]; transmembrane receptor protein tyrosine kinase signaling pathway [GO:0007169]
ankyrin repeat and SOCS box containing 15	2.48114	3.01e-09	asb15	cytosol [GO:0005829]; intracellular signal transduction [GO:0035556]; post-translational protein modification [GO:0043687]; protein ubiquitination [GO:0016567]
ankyrin repeat and SOCS box protein 10-like	2.51559	1.4e-09	asb10	cytoplasm [GO:0005737]; cytosol [GO:0005829]; nucleus [GO:0005634]; intracellular signal transduction [GO:0035556]; post-translational protein modification [GO:0043687]; protein ubiquitination [GO:0016567]
ankyrin repeat and SOCS box protein 12-like	2.33727	7.54e-08	asb12	cytosol [GO:0005829]; ubiquitin ligase complex [GO:0000151]; post-translational protein modification [GO:0043687]; protein ubiquitination [GO:0016567]
ankyrin repeat domain-containing protein 50-like	0.522268	0.0162446	ankrd50	endosome [GO:0005768]; protein transport [GO:0015031]; retrograde transport, endosome to plasma membrane [GO:1990126]
ankyrin repeat domain-containing protein 9-like	2.71296	1.34e-09	ankrd9	cytosol [GO:0005829]; post-translational protein modification [GO:0043687]
anterior gradient protein 3 homolog	0.630594	0.00865228	agr3	endoplasmic reticulum [GO:0005783]; intracellular membrane-bounded organelle [GO:0043231]; dystroglycan binding [GO:0002162]; negative regulation of cell death [GO:0060548]
apolipoprotein A-IV4	2.37169	3.52e-08	apoa1	blood microparticle [GO:0072562]; cell surface [GO:0009986]; chylomicron [GO:0042627]; collagen-containing extracellular matrix [GO:0062023]; cytoplasmic vesicle [GO:0031410]; cytosol [GO:0005829]; discoidal high-density lipoprotein particle [GO:0034365]; early endosome [GO:0005769]; endocytic vesicle [GO:0030139]; endocytic vesicle lumen [GO:0071682]; endoplasmic reticulum lumen [GO:0005788]; ex…
apolipoprotein B mRNA editing enzyme/ catalytic polypeptide-like 2	2.34364	6.51e-08	apobec2	cytoplasm [GO:0005737]; nucleus [GO:0005634]; cytidine deaminase activity [GO:0004126]; identical protein binding [GO:0042802]; metal ion binding [GO:0046872]; RNA binding [GO:0003723]; cytidine to uridine editing [GO:0016554]; DNA demethylation [GO:0080111]; mRNA modification [GO:0016556]; mRNA processing [GO:0006397]
aquaporin 3	1.35563	0.000447883	aqp3	basolateral plasma membrane [GO:0016323]; cell-cell junction [GO:0005911]; cytoplasm [GO:0005737]; integral component of membrane [GO:0016021]; nucleoplasm [GO:0005654]; plasma membrane [GO:0005886]; glycerol channel activity [GO:0015254]; urea transmembrane transporter activity [GO:0015204]; water channel activity [GO:0015250]; cellular response to hypoxia [GO:0071456]; cellular response to oxyg…
aquaporin 4	2.38755	2.45e-08	aqp4	astrocyte end-foot [GO:0097450]; basolateral plasma membrane [GO:0016323]; cell [GO:0005623]; cytoplasm [GO:0005737]; endosome membrane [GO:0010008]; external side of plasma membrane [GO:0009897]; extracellular region [GO:0005576]; integral component of membrane [GO:0016021]; integral component of plasma membrane [GO:0005887]; plasma membrane [GO:0005886]; sarcolemma [GO:0042383]; identical prote…
ARF GTPase-activating protein GIT2-like	-0.599755	0.0121207	git2	focal adhesion [GO:0005925]; nucleoplasm [GO:0005654]; GTPase activator activity [GO:0005096]; metal ion binding [GO:0046872]; regulation of G protein-coupled receptor signaling pathway [GO:0008277]
arf-GAP with GTPase/ ANK repeat and PH domain-containing protein 3	1.56146	4.08e-06	agap3	cell periphery [GO:0071944]; cytoplasm [GO:0005737]; membrane [GO:0016020]; nucleus [GO:0005634]; GTP binding [GO:0005525]; GTPase activator activity [GO:0005096]; GTPase activity [GO:0003924]; metal ion binding [GO:0046872]; polyubiquitin modification-dependent protein binding [GO:0031593]; cellular response to reactive oxygen species [GO:0034614]; proteasome-mediated ubiquitin-dependent protein…
arginine/serine-rich protein PNISR-like	-0.740085	0.0218471	pnisr	cytosol [GO:0005829]; nuclear speck [GO:0016607]; nucleoplasm [GO:0005654]; plasma membrane [GO:0005886]; presynaptic active zone [GO:0048786]; RNA binding [GO:0003723]
armadillo repeat-containing protein 7-like	0.918545	0.040224	armc7
arrestin domain-containing protein 2-like	-0.677802	0.0328196	arrdc2	cytoplasmic vesicle [GO:0031410]; plasma membrane [GO:0005886]
arylalkylamine N-acetyltransferase 1a	2.41836	1.24e-08	aanat	cytoplasm [GO:0005737]; cytosol [GO:0005829]; perinuclear region of cytoplasm [GO:0048471]; 14-3-3 protein binding [GO:0071889]; aralkylamine N-acetyltransferase activity [GO:0004059]; arylamine N-acetyltransferase activity [GO:0004060]; cellular response to cAMP [GO:0071320]; circadian rhythm [GO:0007623]; indolalkylamine biosynthetic process [GO:0046219]; melatonin biosynthetic process [GO:0030…
arylsulfatase family/ member I	2.29523	1.96e-07	arsi	endoplasmic reticulum lumen [GO:0005788]; extracellular region [GO:0005576]; arylsulfatase activity [GO:0004065]; metal ion binding [GO:0046872]
aspartoacylase (aminocyclase) 3	-1.09881	9.17024e-05	acy3	apical plasma membrane [GO:0016324]; cytosol [GO:0005829]; extracellular exosome [GO:0070062]; aminoacylase activity [GO:0004046]; hydrolase activity, acting on carbon-nitrogen (but not peptide) bonds, in linear amides [GO:0016811]; hydrolase activity, acting on ester bonds [GO:0016788]; identical protein binding [GO:0042802]; metal ion binding [GO:0046872]; viral process [GO:0016032]; xenobiotic…
aspartyl-tRNA synthetase/ cytoplasmic-like	-0.209166	0.0321517	dars1	aminoacyl-tRNA synthetase multienzyme complex [GO:0017101]; cytoplasm [GO:0005737]; cytosol [GO:0005829]; extracellular exosome [GO:0070062]; membrane [GO:0016020]; synapse [GO:0045202]; aminoacylase activity [GO:0004046]; aspartate-tRNA ligase activity [GO:0004815]; ATP binding [GO:0005524]; RNA binding [GO:0003723]; aspartyl-tRNA aminoacylation [GO:0006422]; protein-containing complex assembly …
atlastin GTPase 2	1.26966	0.00948915	atl2	endoplasmic reticulum [GO:0005783]; endoplasmic reticulum membrane [GO:0005789]; endoplasmic reticulum tubular network membrane [GO:0098826]; integral component of membrane [GO:0016021]; membrane [GO:0016020]; GTP binding [GO:0005525]; GTPase activity [GO:0003924]; identical protein binding [GO:0042802]; endoplasmic reticulum organization [GO:0007029]; endoplasmic reticulum tubular network membra…
ATP synthase subunit beta/ mitochondrial-like	0.792711	0.0303856	atp5f1b	cell [GO:0005623]; cell surface [GO:0009986]; extracellular exosome [GO:0070062]; membrane [GO:0016020]; mitochondrial matrix [GO:0005759]; mitochondrial membrane [GO:0031966]; mitochondrial nucleoid [GO:0042645]; mitochondrial proton-transporting ATP synthase complex [GO:0005753]; mitochondrial proton-transporting ATP synthase, catalytic core [GO:0005754]; mitochondrion [GO:0005739]; nucleus [GO…
ATP synthase subunit epsilon/ mitochondrial	-0.504759	2.18509e-09	atp5f1e	mitochondrial inner membrane [GO:0005743]; mitochondrial matrix [GO:0005759]; mitochondrial proton-transporting ATP synthase complex [GO:0005753]; mitochondrial proton-transporting ATP synthase complex, catalytic core F(1) [GO:0000275]; hydrolase activity [GO:0016787]; proton-transporting ATP synthase activity, rotational mechanism [GO:0046933]; ATP biosynthetic process [GO:0006754]; cristae form…
ATPase/ Ca++ transporting/ cardiac muscle/ fast twitch 1	2.40032	0.00442663	atp2a2	apical ectoplasmic specialization [GO:0061831]; calcium ion-transporting ATPase complex [GO:0090534]; cell [GO:0005623]; endoplasmic reticulum [GO:0005783]; endoplasmic reticulum membrane [GO:0005789]; extrinsic component of cytoplasmic side of plasma membrane [GO:0031234]; integral component of plasma membrane [GO:0005887]; longitudinal sarcoplasmic reticulum [GO:0014801]; membrane [GO:0016020];…
atrophin-1	-0.746478	0.0177735	atn1	cell junction [GO:0030054]; cytoplasm [GO:0005737]; nuclear matrix [GO:0016363]; nucleoplasm [GO:0005654]; nucleus [GO:0005634]; perinuclear region of cytoplasm [GO:0048471]; DNA binding [GO:0003677]; protein domain specific binding [GO:0019904]; RNA polymerase II transcription factor binding [GO:0001085]; transcription corepressor activity [GO:0003714]; central nervous system development [GO:000…
autism susceptibility gene 2 protein	-1.20827	0.00265535	auts2	cytoplasm [GO:0005737]; cytoskeleton [GO:0005856]; growth cone [GO:0030426]; nucleus [GO:0005634]; chromatin binding [GO:0003682]; actin cytoskeleton reorganization [GO:0031532]; axon extension [GO:0048675]; dendrite extension [GO:0097484]; neuron migration [GO:0001764]; positive regulation of histone H3-K4 methylation [GO:0051571]; positive regulation of histone H4-K16 acetylation [GO:2000620]; …
autophagy related 16-like 1 (S. cerevisiae)	2.18021	2.54e-06	atg16l1	autophagosome [GO:0005776]; autophagosome membrane [GO:0000421]; axoneme [GO:0005930]; cytosol [GO:0005829]; phagophore assembly site membrane [GO:0034045]; GTPase binding [GO:0051020]; identical protein binding [GO:0042802]; ubiquitin-like protein transferase activity [GO:0019787]; autophagosome assembly [GO:0000045]; macroautophagy [GO:0016236]; negative stranded viral RNA replication [GO:00396…
axonemal dynein light chain domain containing 1	-0.724342	0.0288565	axdnd1
band 4.1-like protein 1-like	0.761481	0.00519668	epb41l1	cytoskeleton [GO:0005856]; cytosol [GO:0005829]; plasma membrane [GO:0005886]; actin binding [GO:0003779]; structural molecule activity [GO:0005198]; actomyosin structure organization [GO:0031032]; cortical actin cytoskeleton organization [GO:0030866]
band 4.1-like protein 4B	0.932701	0.00293882	epb41l4b	apical part of cell [GO:0045177]; bicellular tight junction [GO:0005923]; cytoplasm [GO:0005737]; cytoskeleton [GO:0005856]; cytosol [GO:0005829]; plasma membrane [GO:0005886]; cytoskeletal protein binding [GO:0008092]; structural constituent of cytoskeleton [GO:0005200]; actomyosin structure organization [GO:0031032]; positive regulation of cell adhesion [GO:0045785]; positive regulation of gene…
basic fibroblast growth factor receptor 1-A-like	-0.1442	0.0423972	fgfr1	cytoplasmic vesicle [GO:0031410]; cytosol [GO:0005829]; extracellular region [GO:0005576]; integral component of membrane [GO:0016021]; integral component of plasma membrane [GO:0005887]; nucleus [GO:0005634]; plasma membrane [GO:0005886]; receptor complex [GO:0043235]; ATP binding [GO:0005524]; fibroblast growth factor binding [GO:0017134]; fibroblast growth factor-activated receptor activity [G…
B-cell lymphoma/leukemia 11B-like	-0.248511	0.0270161	blc11b
B-cell translocation gene 4	2.17598	2.79e-11	btg1	cytoplasm [GO:0005737]; nucleoplasm [GO:0005654]; nucleus [GO:0005634]; enzyme binding [GO:0019899]; kinase binding [GO:0019900]; transcription coregulator activity [GO:0003712]; cell migration [GO:0016477]; negative regulation of cell growth [GO:0030308]; negative regulation of cell population proliferation [GO:0008285]; negative regulation of mitotic cell cycle [GO:0045930]; positive regulation…
Bcl10-interacting CARD protein	-0.632506	1.77981e-05	card19	cytosol [GO:0005829]; endoplasmic reticulum membrane [GO:0005789]; integral component of membrane [GO:0016021]; mitochondrial membrane [GO:0031966]; mitochondrion [GO:0005739]; nucleus [GO:0005634]; CARD domain binding [GO:0050700]; negative regulation of I-kappaB kinase/NF-kappaB signaling [GO:0043124]
bcl-2-like protein 13-like	0.331109	0.017096	bcl2l13	integral component of membrane [GO:0016021]; mitochondrial membrane [GO:0031966]; mitochondrion [GO:0005739]; nucleus [GO:0005634]; cysteine-type endopeptidase activator activity involved in apoptotic process [GO:0008656]; activation of cysteine-type endopeptidase activity involved in apoptotic process [GO:0006919]; apoptotic process [GO:0006915]
BCL-WAV	0.917467	0.0406199	bcl2l16	integral component of membrane [GO:0016021]; mitochondrial outer membrane [GO:0005741]; mitochondrion [GO:0005739]; protein heterodimerization activity [GO:0046982]; protein homodimerization activity [GO:0042803]; actin filament organization [GO:0007015]; calcium import into the mitochondrion [GO:0036444]; cell migration involved in gastrulation [GO:0042074]; chordate embryonic development [GO:00…
beta 1/3-galactosyltransferase-like	-0.459213	0.023838	b3galt1	endoplasmic reticulum [GO:0005783]; Golgi apparatus [GO:0005794]; Golgi membrane [GO:0000139]; integral component of membrane [GO:0016021]; acetylgalactosaminyltransferase activity [GO:0008376]; acetylglucosaminyltransferase activity [GO:0008375]; glucosaminylgalactosylglucosylceramide beta-galactosyltransferase activity [GO:0047275]; transferase activity, transferring hexosyl groups [GO:0016758]…
beta-carotene oxygenase 2	-0.547096	5.79597e-05	bco2	mitochondrial matrix [GO:0005759]; mitochondrion [GO:0005739]; beta,beta-carotene-9',10'-cleaving oxygenase activity [GO:0102076]; beta-carotene 15,15'-monooxygenase activity [GO:0003834]; carotenoid dioxygenase activity [GO:0010436]; metal ion binding [GO:0046872]; oxidoreductase activity, acting on single donors with incorporation of molecular oxygen, incorporation of two atoms of oxygen [GO:00…
beta-defensin 1	2.36053	4.33e-08	defb1	extracellular exosome [GO:0070062]; extracellular region [GO:0005576]; extracellular space [GO:0005615]; extrinsic component of membrane [GO:0019898]; Golgi lumen [GO:0005796]; microvesicle [GO:1990742]; sperm midpiece [GO:0097225]; CCR6 chemokine receptor binding [GO:0031731]; identical protein binding [GO:0042802]; antibacterial humoral response [GO:0019731]; antimicrobial humoral immune respon…
beta-enolase	2.01447	0.0116752	eno3	cytosol [GO:0005829]; extracellular exosome [GO:0070062]; extracellular space [GO:0005615]; membrane [GO:0016020]; phosphopyruvate hydratase complex [GO:0000015]; plasma membrane [GO:0005886]; identical protein binding [GO:0042802]; magnesium ion binding [GO:0000287]; phosphopyruvate hydratase activity [GO:0004634]; protein-containing complex binding [GO:0044877]; aging [GO:0007568]; canonical gl…
biglycan	-0.783318	1.95431e-09	bgn	cell surface [GO:0009986]; collagen-containing extracellular matrix [GO:0062023]; extracellular exosome [GO:0070062]; extracellular matrix [GO:0031012]; extracellular region [GO:0005576]; Golgi lumen [GO:0005796]; lysosomal lumen [GO:0043202]; sarcolemma [GO:0042383]; transport vesicle [GO:0030133]; extracellular matrix binding [GO:0050840]; extracellular matrix structural constituent [GO:0005201…
bone morphogenetic protein 4-like	-0.756261	0.0295116	bmp4	endoplasmic reticulum lumen [GO:0005788]; extracellular region [GO:0005576]; extracellular space [GO:0005615]; BMP receptor binding [GO:0070700]; chemoattractant activity [GO:0042056]; co-receptor binding [GO:0039706]; cytokine activity [GO:0005125]; growth factor activity [GO:0008083]; heparin binding [GO:0008201]; activation of MAPKK activity [GO:0000186]; anterior/posterior axis specification …
BRCA1-A complex subunit RAP80	0.92892	0.0366773	uimc1	BRCA1-A complex [GO:0070531]; nuclear body [GO:0016604]; nucleoplasm [GO:0005654]; nucleus [GO:0005634]; histone binding [GO:0042393]; K63-linked polyubiquitin modification-dependent protein binding [GO:0070530]; metal ion binding [GO:0046872]; double-strand break repair [GO:0006302]; double-strand break repair via nonhomologous end joining [GO:0006303]; histone H2A K63-linked deubiquitination [G…
breast cancer 1/ early onset	1.10485	0.041007	brca1	BRCA1-A complex [GO:0070531]; BRCA1-BARD1 complex [GO:0031436]; chromosome [GO:0005694]; cytoplasm [GO:0005737]; gamma-tubulin ring complex [GO:0008274]; lateral element [GO:0000800]; nuclear body [GO:0016604]; nucleoplasm [GO:0005654]; nucleus [GO:0005634]; plasma membrane [GO:0005886]; protein-containing complex [GO:0032991]; ribonucleoprotein complex [GO:1990904]; ubiquitin ligase complex [GO:…
brevican	-0.828526	0.00639182	bcan	anchored component of membrane [GO:0031225]; extracellular matrix [GO:0031012]; extracellular region [GO:0005576]; glutamatergic synapse [GO:0098978]; Golgi lumen [GO:0005796]; lysosomal lumen [GO:0043202]; carbohydrate binding [GO:0030246]; hyaluronic acid binding [GO:0005540]; cell adhesion [GO:0007155]; central nervous system development [GO:0007417]; chondroitin sulfate biosynthetic process […
bridging integrator 2-like	-0.551306	0.000447883	bin2	cell cortex [GO:0005938]; cell junction [GO:0030054]; cell projection [GO:0042995]; extracellular region [GO:0005576]; ficolin-1-rich granule lumen [GO:1904813]; phagocytic cup [GO:0001891]; plasma membrane [GO:0005886]; podosome [GO:0002102]; secretory granule lumen [GO:0034774]; phospholipid binding [GO:0005543]; cell chemotaxis [GO:0060326]; neutrophil degranulation [GO:0043312]; phagocytosis,…
bromodomain adjacent to zinc finger domain/ 2B	-0.250079	0.00678529	baz2b	nucleus [GO:0005634]; DNA binding [GO:0003677]; metal ion binding [GO:0046872]; chromatin remodeling [GO:0006338]; regulation of transcription by RNA polymerase II [GO:0006357]
BTB/POZ domain-containing protein 2-like	0.364268	0.0474019	btbd2	cytosol [GO:0005829]; P-body [GO:0000932]; neurogenesis [GO:0022008]
BTB/POZ domain-containing protein kctd15-like	0.242368	0.00883779	kctd15	identical protein binding [GO:0042802]; multicellular organism development [GO:0007275]; protein homooligomerization [GO:0051260]
Butyrophilin subfamily 1 member A1	2.21635	1.12e-06	btn1a1	external side of plasma membrane [GO:0009897]; extracellular space [GO:0005615]; integral component of plasma membrane [GO:0005887]; plasma membrane [GO:0005886]; signaling receptor activity [GO:0038023]; signaling receptor binding [GO:0005102]; regulation of cytokine production [GO:0001817]; regulation of immune response [GO:0050776]; T cell receptor signaling pathway [GO:0050852]
butyrophilin-like protein 2	-0.931113	0.0359172	btnl2	external side of plasma membrane [GO:0009897]; integral component of membrane [GO:0016021]; plasma membrane [GO:0005886]; signaling receptor binding [GO:0005102]; regulation of cytokine production [GO:0001817]; regulation of immune response [GO:0050776]; T cell receptor signaling pathway [GO:0050852]
C16orf14 homolog	2.17704	2.74e-11	mcrip2	cytoplasm [GO:0005737]; cytoplasmic stress granule [GO:0010494]; nucleus [GO:0005634]
C1q and tumor necrosis factor related protein 6	-0.330352	0.0386601	c1qtnf6	collagen trimer [GO:0005581]; extracellular space [GO:0005615]; identical protein binding [GO:0042802]
C2 calcium-dependent domain containing 4A	-2.47613	3.36e-09	c2cd4a	nucleus [GO:0005634]; positive regulation of acute inflammatory response [GO:0002675]; regulation of cell adhesion [GO:0030155]; regulation of vascular permeability involved in acute inflammatory response [GO:0002528]
C2 calcium-dependent domain-containing protein 4C-like	2.31563	1.23e-07	c2cd4c	cytosol [GO:0005829]
cadherin 3/ type 1/ P-cadherin (placental)	0.922765	0.0458629	cdh3	adherens junction [GO:0005912]; catenin complex [GO:0016342]; cell junction [GO:0030054]; cell surface [GO:0009986]; cytoplasm [GO:0005737]; integral component of membrane [GO:0016021]; plasma membrane [GO:0005886]; cadherin binding [GO:0045296]; calcium ion binding [GO:0005509]; cytoskeletal protein binding [GO:0008092]; protein homodimerization activity [GO:0042803]; adherens junction organizat…
cadherin-related 23	-0.500911	1.12197e-06	cdh23	catenin complex [GO:0016342]; cell [GO:0005623]; cell surface [GO:0009986]; integral component of membrane [GO:0016021]; membrane [GO:0016020]; plasma membrane [GO:0005886]; stereocilium [GO:0032420]; cadherin binding [GO:0045296]; calcium ion binding [GO:0005509]; cytoskeletal protein binding [GO:0008092]; protein homodimerization activity [GO:0042803]; adherens junction organization [GO:0034332…
Calcitonin-1 Precursor	-0.904425	0.0453191	calca	cell [GO:0005623]; cytoplasm [GO:0005737]; extracellular region [GO:0005576]; extracellular space [GO:0005615]; neuronal cell body [GO:0043025]; nucleus [GO:0005634]; terminal bouton [GO:0043195]; calcitonin receptor binding [GO:0031716]; hormone activity [GO:0005179]; identical protein binding [GO:0042802]; activation of adenylate cyclase activity [GO:0007190]; activation of protein kinase activ…
calcium/calmodulin-dependent protein kinase type 1G-like/ partial	2.3377	0.0227118	camk1g	calcium- and calmodulin-dependent protein kinase complex [GO:0005954]; Golgi membrane [GO:0000139]; neuron projection [GO:0043005]; plasma membrane [GO:0005886]; ATP binding [GO:0005524]; calmodulin binding [GO:0005516]; calmodulin-dependent protein kinase activity [GO:0004683]; protein serine/threonine kinase activity [GO:0004674]
calcium-binding protein 1-like	-0.754795	4.25e-08	cabp1	cell cortex [GO:0005938]; cell junction [GO:0030054]; cytoskeleton [GO:0005856]; extracellular space [GO:0005615]; Golgi membrane [GO:0000139]; perinuclear region of cytoplasm [GO:0048471]; plasma membrane [GO:0005886]; postsynaptic density [GO:0014069]; calcium ion binding [GO:0005509]; calcium-dependent protein binding [GO:0048306]; enzyme inhibitor activity [GO:0004857]; nuclear localization s…
calcium-independent phospholipase A2-gamma-like	2.17793	2.69e-11	pnpla8	endoplasmic reticulum membrane [GO:0005789]; Golgi membrane [GO:0000139]; integral component of membrane [GO:0016021]; membrane [GO:0016020]; perinuclear region of cytoplasm [GO:0048471]; peroxisomal membrane [GO:0005778]; peroxisome [GO:0005777]; ATP binding [GO:0005524]; calcium-independent phospholipase A2 activity [GO:0047499]; lysophospholipase activity [GO:0004622]; arachidonic acid metabol…
calmodulin-alpha	1.07178	0.00942402	calm1	calcium ion binding [GO:0005509]; calcium-mediated signaling [GO:0019722]
calpain 2/ (m/II) large subunit	0.723686	0.00322602	capn2	chromatin [GO:0000785]; cortical actin cytoskeleton [GO:0030864]; cytoplasm [GO:0005737]; cytosol [GO:0005829]; dendrite [GO:0030425]; endoplasmic reticulum [GO:0005783]; external side of plasma membrane [GO:0009897]; extracellular exosome [GO:0070062]; focal adhesion [GO:0005925]; Golgi apparatus [GO:0005794]; lysosome [GO:0005764]; membrane raft [GO:0045121]; mitochondrial intermembrane space […
calpain 9	1.5592	0.0476767	capn9	cytoplasm [GO:0005737]; calcium ion binding [GO:0005509]; calcium-dependent cysteine-type endopeptidase activity [GO:0004198]; digestion [GO:0007586]; sarcomere organization [GO:0045214]
calpain-8-like	0.768668	0.00173695	capn8	cytoplasm [GO:0005737]; Golgi apparatus [GO:0005794]; calcium ion binding [GO:0005509]; calcium-dependent cysteine-type endopeptidase activity [GO:0004198]; digestion [GO:0007586]
CAMP-specific 3,,5,-cyclic phosphodiesterase 4B	-1.27722	0.00364759	pde4b	centrosome [GO:0005813]; cytosol [GO:0005829]; dendritic spine [GO:0043197]; excitatory synapse [GO:0060076]; gamma-tubulin complex [GO:0000930]; postsynaptic density [GO:0014069]; synaptic vesicle [GO:0008021]; voltage-gated calcium channel complex [GO:0005891]; Z disc [GO:0030018]; 3',5'-cyclic-AMP phosphodiesterase activity [GO:0004115]; cAMP binding [GO:0030552]; gamma-tubulin binding [GO:004…
carbohydrate (N-acetylgalactosamine 4-0) sulfotransferase 8	2.31421	1.27e-07	chst8	Golgi membrane [GO:0000139]; integral component of membrane [GO:0016021]; N-acetylgalactosamine 4-O-sulfotransferase activity [GO:0001537]; sulfotransferase activity [GO:0008146]; carbohydrate biosynthetic process [GO:0016051]; central nervous system development [GO:0007417]; hormone biosynthetic process [GO:0042446]; proteoglycan biosynthetic process [GO:0030166]; sulfur compound metabolic proce…
carbonic anhydrase XII	-1.13531	6.72783e-07	ca12	integral component of membrane [GO:0016021]; plasma membrane [GO:0005886]; carbonate dehydratase activity [GO:0004089]; zinc ion binding [GO:0008270]; bicarbonate transport [GO:0015701]; chloride ion homeostasis [GO:0055064]
Carboxypeptidase A1 precursor	2.19722	1.72e-06	cpa1	extracellular space [GO:0005615]; metallocarboxypeptidase activity [GO:0004181]; zinc ion binding [GO:0008270]; proteolysis [GO:0006508]
Cardiac muscle myosin heavy chain 6 alpha	2.58218	3.03e-10	myh6	cytosol [GO:0005829]; muscle myosin complex [GO:0005859]; myofibril [GO:0030016]; myosin complex [GO:0016459]; myosin filament [GO:0032982]; sarcomere [GO:0030017]; stress fiber [GO:0001725]; Z disc [GO:0030018]; actin filament binding [GO:0051015]; actin-dependent ATPase activity [GO:0030898]; ATP binding [GO:0005524]; ATPase activity [GO:0016887]; calmodulin binding [GO:0005516]; microfilament …
carnitine O-palmitoyltransferase 2/ mitochondrial-like	0.595591	0.0295147	cpt2	mitochondrial inner membrane [GO:0005743]; mitochondrion [GO:0005739]; nucleolus [GO:0005730]; nucleoplasm [GO:0005654]; carnitine O-palmitoyltransferase activity [GO:0004095]; carnitine shuttle [GO:0006853]; fatty acid beta-oxidation [GO:0006635]; in utero embryonic development [GO:0001701]; positive regulation of cold-induced thermogenesis [GO:0120162]; regulation of lipid metabolic process [GO…
caspase recruitment domain-containing protein 11	-0.370636	0.000705247	card11	CBM complex [GO:0032449]; cytoplasm [GO:0005737]; cytosol [GO:0005829]; extracellular exosome [GO:0070062]; immunological synapse [GO:0001772]; membrane raft [GO:0045121]; plasma membrane [GO:0005886]; CARD domain binding [GO:0050700]; guanylate kinase activity [GO:0004385]; B cell differentiation [GO:0030183]; B cell proliferation [GO:0042100]; Fc-epsilon receptor signaling pathway [GO:0038095];…
cathepsin O	-0.446445	0.00833605	ctso	extracellular space [GO:0005615]; lysosome [GO:0005764]; cysteine-type endopeptidase activity [GO:0004197]; proteolysis [GO:0006508]; proteolysis involved in cellular protein catabolic process [GO:0051603]
caudal type homeobox 1	-2.40722	1.59e-08	cdx1b	nucleus [GO:0005634]; DNA-binding transcription factor activity [GO:0003700]; RNA polymerase II regulatory region sequence-specific DNA binding [GO:0000977]; sequence-specific DNA binding [GO:0043565]; animal organ morphogenesis [GO:0009887]; anterior/posterior axis specification [GO:0009948]; cell differentiation [GO:0030154]; digestive tract development [GO:0048565]; digestive tract morphogenes…
Caveolae associated protein 2a	0.969337	0.00501239	cavin2	caveola [GO:0005901]; cytoplasm [GO:0005737]; cytosol [GO:0005829]; membrane raft [GO:0045121]; nucleoplasm [GO:0005654]; plasma membrane [GO:0005886]; phosphatidylserine binding [GO:0001786]; phospholipid binding [GO:0005543]; protein kinase C binding [GO:0005080]; plasma membrane tubulation [GO:0097320]
caveolin-2-like	2.35162	5.39e-08	cav2	acrosomal membrane [GO:0002080]; caveola [GO:0005901]; caveolar macromolecular signaling complex [GO:0002095]; cytoplasmic vesicle [GO:0031410]; extrinsic component of cytoplasmic side of plasma membrane [GO:0031234]; focal adhesion [GO:0005925]; Golgi apparatus [GO:0005794]; Golgi membrane [GO:0000139]; integral component of plasma membrane [GO:0005887]; membrane [GO:0016020]; membrane raft [GO:…
caveolin-3	2.6406	7.15e-09	cav3	caveola [GO:0005901]; cell [GO:0005623]; cell surface [GO:0009986]; dystrophin-associated glycoprotein complex [GO:0016010]; endoplasmic reticulum [GO:0005783]; Golgi membrane [GO:0000139]; integral component of plasma membrane [GO:0005887]; intercalated disc [GO:0014704]; intracellular membrane-bounded organelle [GO:0043231]; membrane raft [GO:0045121]; neuromuscular junction [GO:0031594]; plasm…
Caytaxin	1.73249	0.038413	atcay	axon [GO:0030424]; cell junction [GO:0030054]; cytoplasm [GO:0005737]; dendrite [GO:0030425]; growth cone [GO:0030426]; mitochondrial membrane [GO:0031966]; neuron projection [GO:0043005]; neuron projection terminus [GO:0044306]; perinuclear region of cytoplasm [GO:0048471]; presynapse [GO:0098793]; synapse [GO:0045202]; exopolyphosphatase activity [GO:0004309]; kinesin binding [GO:0019894]; apop…
c-C chemokine receptor type 11-like	1.44303	0.0201077	ccrl2	cell [GO:0005623]; cytoplasm [GO:0005737]; external side of plasma membrane [GO:0009897]; integral component of plasma membrane [GO:0005887]; plasma membrane [GO:0005886]; C-C chemokine binding [GO:0019957]; C-C chemokine receptor activity [GO:0016493]; CCR chemokine receptor binding [GO:0048020]; chemokine binding [GO:0019956]; chemokine receptor activity [GO:0004950]; chemokine receptor binding…
c-C chemokine receptor type 7-like	-1.77666	1.58596e-05	ccr7	cell [GO:0005623]; cell surface [GO:0009986]; external side of plasma membrane [GO:0009897]; integral component of membrane [GO:0016021]; mitochondrion [GO:0005739]; plasma membrane [GO:0005886]; C-C chemokine binding [GO:0019957]; C-C chemokine receptor activity [GO:0016493]; C-C motif chemokine 19 receptor activity [GO:0038117]; C-C motif chemokine 21 receptor activity [GO:0038121]; chemokine (…
C-C chemokine receptor type 9	-1.85418	5.15538e-05	ccr9	cell [GO:0005623]; cell surface [GO:0009986]; external side of plasma membrane [GO:0009897]; integral component of plasma membrane [GO:0005887]; plasma membrane [GO:0005886]; C-C chemokine binding [GO:0019957]; C-C chemokine receptor activity [GO:0016493]; chemokine binding [GO:0019956]; chemokine receptor activity [GO:0004950]; calcium-mediated signaling [GO:0019722]; CD8-positive, gamma-delta i…
CCN family member 2	-0.859231	0.0166427	ccn2	cell cortex [GO:0005938]; cis-Golgi network [GO:0005801]; cytosol [GO:0005829]; extracellular matrix [GO:0031012]; extracellular region [GO:0005576]; extracellular space [GO:0005615]; perinuclear region of cytoplasm [GO:0048471]; plasma membrane [GO:0005886]; fibronectin binding [GO:0001968]; growth factor activity [GO:0008083]; heparin binding [GO:0008201]; insulin-like growth factor binding [GO…
CCR9 chemokine	-1.25566	1.91661e-08	ccr9	cell [GO:0005623]; cell surface [GO:0009986]; external side of plasma membrane [GO:0009897]; integral component of plasma membrane [GO:0005887]; plasma membrane [GO:0005886]; C-C chemokine binding [GO:0019957]; C-C chemokine receptor activity [GO:0016493]; chemokine binding [GO:0019956]; chemokine receptor activity [GO:0004950]; calcium-mediated signaling [GO:0019722]; CD8-positive, gamma-delta i…
CD200 molecule	-0.699705	3.71864e-08	cd200	axon [GO:0030424]; cell body [GO:0044297]; cell surface [GO:0009986]; integral component of plasma membrane [GO:0005887]; membrane [GO:0016020]; neuron projection [GO:0043005]; neuronal cell body [GO:0043025]; plasma membrane [GO:0005886]; glycosylated region protein binding [GO:0140081]; protein binding involved in heterotypic cell-cell adhesion [GO:0086080]; cell-cell adhesion [GO:0098609]; het…
CD3 gamma/delta protein	-0.880357	4.84834e-05	cd3d	alpha-beta T cell receptor complex [GO:0042105]; clathrin-coated vesicle membrane [GO:0030665]; cytoplasm [GO:0005737]; external side of plasma membrane [GO:0009897]; integral component of membrane [GO:0016021]; plasma membrane [GO:0005886]; T cell receptor complex [GO:0042101]; identical protein binding [GO:0042802]; protein heterodimerization activity [GO:0046982]; transcription coactivator act…
CD59 glycoprotein-like	-2.47733	3.29e-09	cd59	anchored component of external side of plasma membrane [GO:0031362]; cell surface [GO:0009986]; endoplasmic reticulum membrane [GO:0005789]; endoplasmic reticulum-Golgi intermediate compartment membrane [GO:0033116]; ER to Golgi transport vesicle membrane [GO:0012507]; extracellular exosome [GO:0070062]; extracellular space [GO:0005615]; focal adhesion [GO:0005925]; Golgi membrane [GO:0000139]; m…
CD97 antigen-like	-0.304783	0.00381715	adgre5	extracellular exosome [GO:0070062]; focal adhesion [GO:0005925]; integral component of plasma membrane [GO:0005887]; membrane [GO:0016020]; plasma membrane [GO:0005886]; secretory granule membrane [GO:0030667]; calcium ion binding [GO:0005509]; G protein-coupled receptor activity [GO:0004930]; transmembrane signaling receptor activity [GO:0004888]; adenylate cyclase-activating G protein-coupled r…
cell cycle checkpoint control protein RAD9A	-0.584321	0.000540431	rad9a	checkpoint clamp complex [GO:0030896]; cytoplasm [GO:0005737]; nucleoplasm [GO:0005654]; nucleus [GO:0005634]; 3'-5' exonuclease activity [GO:0008408]; enzyme binding [GO:0019899]; exodeoxyribonuclease III activity [GO:0008853]; histone deacetylase binding [GO:0042826]; protein kinase binding [GO:0019901]; SH3 domain binding [GO:0017124]; cellular response to DNA damage stimulus [GO:0006974]; cel…
cell division cycle-associated protein 7-like	0.950151	0.00170482	cdca7l	cytosol [GO:0005829]; fibrillar center [GO:0001650]; nucleolus [GO:0005730]; nucleoplasm [GO:0005654]; nucleus [GO:0005634]; positive regulation of cell population proliferation [GO:0008284]; regulation of transcription, DNA-templated [GO:0006355]
cell wall integrity and stress response component 4-like	4.33977	1.26605e-06	wsc4	endoplasmic reticulum membrane [GO:0005789]; integral component of membrane [GO:0016021]; protein transmembrane transporter activity [GO:0008320]; cell wall organization [GO:0071555]; protein targeting to ER [GO:0045047]; protein targeting to membrane [GO:0006612]; response to heat [GO:0009408]
cellular apoptosis susceptibility protein	1.10369	0.0497767	cse1l	cytoplasm [GO:0005737]; cytosol [GO:0005829]; extracellular exosome [GO:0070062]; membrane [GO:0016020]; nuclear envelope [GO:0005635]; nucleoplasm [GO:0005654]; nucleus [GO:0005634]; nuclear export signal receptor activity [GO:0005049]; Ran GTPase binding [GO:0008536]; protein export from nucleus [GO:0006611]; protein import into nucleus [GO:0006606]
Cellular retinoic acid-binding protein 1	-0.340951	0.00592751	crabp1	cytosol [GO:0005829]; retinal binding [GO:0016918]; retinoic acid binding [GO:0001972]; retinoid binding [GO:0005501]; retinol binding [GO:0019841]; multicellular organism development [GO:0007275]; retinoic acid catabolic process [GO:0034653]; signal transduction [GO:0007165]
centrin/ EF-hand protein/ 2	0.601727	0.0166427	cetn2	centriole [GO:0005814]; centrosome [GO:0005813]; ciliary basal body [GO:0036064]; cytosol [GO:0005829]; intracellular [GO:0005622]; nuclear pore nuclear basket [GO:0044615]; nucleoplasm [GO:0005654]; photoreceptor connecting cilium [GO:0032391]; transcription export complex 2 [GO:0070390]; XPC complex [GO:0071942]; calcium ion binding [GO:0005509]; G-protein beta/gamma-subunit complex binding [GO…
centromere-associated protein E	0.887329	0.0308578	cenpe	cell [GO:0005623]; chromosome [GO:0005694]; chromosome, centromeric region [GO:0000775]; condensed chromosome kinetochore [GO:0000777]; condensed chromosome, centromeric region [GO:0000779]; cytosol [GO:0005829]; kinesin complex [GO:0005871]; kinetochore [GO:0000776]; kinetochore microtubule [GO:0005828]; membrane [GO:0016020]; microtubule [GO:0005874]; microtubule cytoskeleton [GO:0015630]; midb…
centrosomal protein 89kDa	-2.59541	0.00774177	cep89	centriole [GO:0005814]; centrosome [GO:0005813]; ciliary transition fiber [GO:0097539]; cytosol [GO:0005829]; mitochondrial intermembrane space [GO:0005758]; motile cilium [GO:0031514]; non-motile cilium [GO:0097730]; plasma membrane [GO:0005886]; spindle pole [GO:0000922]; synapse [GO:0045202]; chemical synaptic transmission [GO:0007268]; ciliary basal body-plasma membrane docking [GO:0097711]; …
choline transporter-like protein 2-like	-0.239706	0.011138	slc44a2	extracellular exosome [GO:0070062]; integral component of membrane [GO:0016021]; lysosomal membrane [GO:0005765]; plasma membrane [GO:0005886]; specific granule membrane [GO:0035579]; choline transmembrane transporter activity [GO:0015220]; choline transport [GO:0015871]; neutrophil degranulation [GO:0043312]; phosphatidylcholine biosynthetic process [GO:0006656]; positive regulation of I-kappaB …
cholinergic receptor/ nicotinic/ alpha 2 (neuronal)	-2.29587	1.96e-07	chrnb2	acetylcholine-gated channel complex [GO:0005892]; cell junction [GO:0030054]; cholinergic synapse [GO:0098981]; dopaminergic synapse [GO:0098691]; external side of plasma membrane [GO:0009897]; integral component of postsynaptic specialization membrane [GO:0099060]; integral component of presynaptic membrane [GO:0099056]; plasma membrane raft [GO:0044853]; acetylcholine binding [GO:0042166]; acet…
chondroadherin-like protein-like	0.797275	0.0135046	chadl	collagen-containing extracellular matrix [GO:0062023]; extracellular matrix [GO:0031012]; extracellular space [GO:0005615]; collagen binding [GO:0005518]; collagen fibril binding [GO:0098633]; extracellular matrix structural constituent conferring compression resistance [GO:0030021]; negative regulation of chondrocyte differentiation [GO:0032331]; negative regulation of collagen fibril organizati…
chondroitin sulfate proteoglycan 5-like	-1.01807	0.0139554	cspg5	cell junction [GO:0030054]; cell surface [GO:0009986]; endoplasmic reticulum membrane [GO:0005789]; extracellular region [GO:0005576]; GABA-ergic synapse [GO:0098982]; glutamatergic synapse [GO:0098978]; Golgi apparatus [GO:0005794]; Golgi lumen [GO:0005796]; Golgi membrane [GO:0000139]; Golgi-associated vesicle membrane [GO:0030660]; integral component of membrane [GO:0016021]; integral componen…
chromatin target of PRMT1 protein	-0.413313	0.034966	chtop	cytoplasmic ribonucleoprotein granule [GO:0036464]; nuclear speck [GO:0016607]; nucleolus [GO:0005730]; nucleoplasm [GO:0005654]; transcription export complex [GO:0000346]; methyl-CpG binding [GO:0008327]; RNA binding [GO:0003723]; in utero embryonic development [GO:0001701]; mRNA 3'-end processing [GO:0031124]; mRNA export from nucleus [GO:0006406]; positive regulation of ATPase activity [GO:003…
chromosome 17 open reading frame 90	-2.49473	2.15e-09
cilia- and flagella-associated protein 44	-0.329405	0.0187275	cfap44	cytoplasm [GO:0005737]; cytoskeleton [GO:0005856]; motile cilium [GO:0031514]; cilium assembly [GO:0060271]; cilium-dependent cell motility [GO:0060285]; sperm axoneme assembly [GO:0007288]
clarin-2-like	2.45221	5.62e-09	clrn2	integral component of membrane [GO:0016021]
claudin 30	1.29673	0.000160156	cldn30	bicellular tight junction [GO:0005923]; integral component of membrane [GO:0016021]; plasma membrane [GO:0005886]; structural molecule activity [GO:0005198]
claudin 8d	0.969908	0.000995022	cldn8	apicolateral plasma membrane [GO:0016327]; basolateral plasma membrane [GO:0016323]; bicellular tight junction [GO:0005923]; endoplasmic reticulum [GO:0005783]; integral component of membrane [GO:0016021]; plasma membrane [GO:0005886]; identical protein binding [GO:0042802]; structural molecule activity [GO:0005198]; calcium-independent cell-cell adhesion via plasma membrane cell-adhesion molecul…
claudin-20-like	-2.54383	7.62e-10	cldn20	bicellular tight junction [GO:0005923]; integral component of membrane [GO:0016021]; plasma membrane [GO:0005886]; tight junction [GO:0070160]; identical protein binding [GO:0042802]; structural molecule activity [GO:0005198]; calcium-independent cell-cell adhesion via plasma membrane cell-adhesion molecules [GO:0016338]
claudin-23	1.202	0.00143949	cldn23	bicellular tight junction [GO:0005923]; integral component of membrane [GO:0016021]; plasma membrane [GO:0005886]; identical protein binding [GO:0042802]; structural molecule activity [GO:0005198]; calcium-independent cell-cell adhesion via plasma membrane cell-adhesion molecules [GO:0016338]
Claudin-4	1.53112	7.4852e-06	cldn4	apical plasma membrane [GO:0016324]; apicolateral plasma membrane [GO:0016327]; basal plasma membrane [GO:0009925]; bicellular tight junction [GO:0005923]; cell-cell junction [GO:0005911]; chloride channel complex [GO:0034707]; integral component of plasma membrane [GO:0005887]; lateral plasma membrane [GO:0016328]; plasma membrane [GO:0005886]; tight junction [GO:0070160]; chloride channel activ…
claudin-4-like	0.909682	0.0249487	cldn4	apical plasma membrane [GO:0016324]; apicolateral plasma membrane [GO:0016327]; basal plasma membrane [GO:0009925]; bicellular tight junction [GO:0005923]; cell-cell junction [GO:0005911]; chloride channel complex [GO:0034707]; integral component of plasma membrane [GO:0005887]; lateral plasma membrane [GO:0016328]; plasma membrane [GO:0005886]; tight junction [GO:0070160]; chloride channel activ…
Clustered mitochondria protein homolog	1.0984	0.00893258	cluh	cytoplasm [GO:0005737]; mRNA binding [GO:0003729]; intracellular distribution of mitochondria [GO:0048312]; mitochondrion organization [GO:0007005]
clusterin-like	-0.316038	0.0252634	clu	apical dendrite [GO:0097440]; blood microparticle [GO:0072562]; cell surface [GO:0009986]; chromaffin granule [GO:0042583]; collagen-containing extracellular matrix [GO:0062023]; cytoplasm [GO:0005737]; cytosol [GO:0005829]; extracellular exosome [GO:0070062]; extracellular region [GO:0005576]; extracellular space [GO:0005615]; Golgi apparatus [GO:0005794]; intracellular membrane-bounded organell…
CMRF35-like molecule 8	0.935031	0.0348807	cd300a
C-myc17	0.574419	0.025539	c-myc17	nucleus [GO:0005634]; DNA binding [GO:0003677]; DNA-binding transcription factor activity [GO:0003700]; protein dimerization activity [GO:0046983]
coenzyme Q-binding protein COQ10 homolog A/ mitochondrial-like	2.2181	1.08e-06	coq10a	mitochondrial inner membrane [GO:0005743]; mitochondrion [GO:0005739]; ubiquinone binding [GO:0048039]; cellular respiration [GO:0045333]; ubiquinone biosynthetic process [GO:0006744]
coiled-coil domain containing 112	2.16569	3.53e-11	ccdc112
Coiled-coil domain containing 173	2.21673	1.1e-06	ccdc173
coiled-coil domain containing 80	-0.48178	0.0116426	ccdc80	basement membrane [GO:0005604]; interstitial matrix [GO:0005614]; fibronectin binding [GO:0001968]; heparin binding [GO:0008201]; extracellular matrix organization [GO:0030198]; positive regulation of cell-substrate adhesion [GO:0010811]; response to bacterium [GO:0009617]
coiled-coil domain-containing protein 136-like	-0.70064	0.0269895	ccdc136	acrosomal membrane [GO:0002080]; integral component of membrane [GO:0016021]; acrosome assembly [GO:0001675]; single fertilization [GO:0007338]; spermatogenesis [GO:0007283]
coiled-coil domain-containing protein 18-like	2.41062	1.47e-08	ccdc18
coiled-coil domain-containing protein 3-like	-0.417199	0.00429456	ccdc3	endoplasmic reticulum [GO:0005783]; extracellular region [GO:0005576]; negative regulation of tumor necrosis factor-mediated signaling pathway [GO:0010804]; positive regulation of fat cell differentiation [GO:0045600]; positive regulation of lipid biosynthetic process [GO:0046889]
collagen alpha-1(II) chain-like	-0.42548	2.62414e-07	col2a1	basement membrane [GO:0005604]; collagen trimer [GO:0005581]; collagen type II trimer [GO:0005585]; collagen-containing extracellular matrix [GO:0062023]; endoplasmic reticulum lumen [GO:0005788]; extracellular matrix [GO:0031012]; extracellular region [GO:0005576]; extracellular space [GO:0005615]; extracellular matrix structural constituent [GO:0005201]; extracellular matrix structural constitu…
Collagen alpha-1(X) chain-like	-1.70357	0.000129694	col10a1	collagen trimer [GO:0005581]; collagen-containing extracellular matrix [GO:0062023]; endoplasmic reticulum lumen [GO:0005788]; extracellular matrix [GO:0031012]; extracellular region [GO:0005576]; extracellular space [GO:0005615]; extracellular matrix structural constituent [GO:0005201]; extracellular matrix structural constituent conferring tensile strength [GO:0030020]; metal ion binding [GO:00…
collagen alpha-1(X) chain-like	-1.88306	1.64433e-05	col10a1	collagen trimer [GO:0005581]; collagen-containing extracellular matrix [GO:0062023]; endoplasmic reticulum lumen [GO:0005788]; extracellular matrix [GO:0031012]; extracellular region [GO:0005576]; extracellular space [GO:0005615]; extracellular matrix structural constituent [GO:0005201]; extracellular matrix structural constituent conferring tensile strength [GO:0030020]; metal ion binding [GO:00…
collagen type I alpha 1	-1.16661	0.000713753	col1a1	collagen type I trimer [GO:0005584]; collagen-containing extracellular matrix [GO:0062023]; cytoplasm [GO:0005737]; endoplasmic reticulum lumen [GO:0005788]; extracellular matrix [GO:0031012]; extracellular region [GO:0005576]; extracellular space [GO:0005615]; Golgi apparatus [GO:0005794]; secretory granule [GO:0030141]; extracellular matrix structural constituent [GO:0005201]; extracellular mat…
collagen/ type I/ alpha 1	-1.11052	0.000435574	col1a1	collagen type I trimer [GO:0005584]; collagen-containing extracellular matrix [GO:0062023]; cytoplasm [GO:0005737]; endoplasmic reticulum lumen [GO:0005788]; extracellular matrix [GO:0031012]; extracellular region [GO:0005576]; extracellular space [GO:0005615]; Golgi apparatus [GO:0005794]; secretory granule [GO:0030141]; extracellular matrix structural constituent [GO:0005201]; extracellular mat…
collagen/ type I/ alpha 2	-1.26273	0.000206742	col1a2	collagen type I trimer [GO:0005584]; collagen-containing extracellular matrix [GO:0062023]; endoplasmic reticulum [GO:0005783]; endoplasmic reticulum lumen [GO:0005788]; extracellular exosome [GO:0070062]; extracellular matrix [GO:0031012]; extracellular region [GO:0005576]; extracellular space [GO:0005615]; extracellular matrix structural constituent [GO:0005201]; extracellular matrix structural…
collagen/ type V/ alpha 2	-0.538694	0.00675937	col5a2	collagen type V trimer [GO:0005588]; collagen-containing extracellular matrix [GO:0062023]; endoplasmic reticulum lumen [GO:0005788]; extracellular matrix [GO:0031012]; extracellular region [GO:0005576]; extracellular space [GO:0005615]; extracellular matrix structural constituent [GO:0005201]; extracellular matrix structural constituent conferring tensile strength [GO:0030020]; metal ion binding…
collagen/ type XXII/ alpha 1	-0.58513	0.00392926	col22a1	collagen trimer [GO:0005581]; endoplasmic reticulum lumen [GO:0005788]; extracellular matrix [GO:0031012]; extracellular region [GO:0005576]; extracellular space [GO:0005615]; extracellular matrix structural constituent [GO:0005201]; extracellular matrix organization [GO:0030198]
collagen/ type XXIV/ alpha 1	-0.995305	0.0476287	col24a1	collagen trimer [GO:0005581]; collagen-containing extracellular matrix [GO:0062023]; endoplasmic reticulum lumen [GO:0005788]; extracellular matrix [GO:0031012]; extracellular region [GO:0005576]; extracellular space [GO:0005615]; extracellular matrix structural constituent [GO:0005201]; extracellular matrix organization [GO:0030198]
collectin sub-family member 12	-0.797302	0.00115478	colec12	collagen trimer [GO:0005581]; endocytic vesicle membrane [GO:0030666]; extracellular matrix [GO:0031012]; extracellular space [GO:0005615]; integral component of membrane [GO:0016021]; plasma membrane [GO:0005886]; galactose binding [GO:0005534]; low-density lipoprotein particle binding [GO:0030169]; metal ion binding [GO:0046872]; pattern recognition receptor activity [GO:0038187]; scavenger rec…
COMM domain containing 7	-0.358478	0.000503344	commd7	cytoplasmic vesicle [GO:0031410]; NF-kappaB binding [GO:0051059]; negative regulation of NF-kappaB transcription factor activity [GO:0032088]; negative regulation of transcription, DNA-templated [GO:0045892]; tumor necrosis factor-mediated signaling pathway [GO:0033209]
connector enhancer of kinase suppressor of Ras 2	2.77627	0.0227589	cnksr2	cytoplasm [GO:0005737]; extracellular exosome [GO:0070062]; extrinsic component of postsynaptic density membrane [GO:0099147]; glutamatergic synapse [GO:0098978]; neuron projection [GO:0043005]; neuronal cell body [GO:0043025]; identical protein binding [GO:0042802]; postsynapse organization [GO:0099173]; regulation of signal transduction [GO:0009966]
cordon-bleu protein-like 1	0.76771	0.0406492	cobll1	extracellular exosome [GO:0070062]; actin monomer binding [GO:0003785]; cadherin binding [GO:0045296]
coronin 7	-0.789457	0.0316066	coro7	cytoplasmic vesicle [GO:0031410]; cytosol [GO:0005829]; Golgi apparatus [GO:0005794]; Golgi membrane [GO:0000139]; integral component of membrane [GO:0016021]; membrane [GO:0016020]; trans-Golgi network [GO:0005802]; actin binding [GO:0003779]; actin filament binding [GO:0051015]; actin filament organization [GO:0007015]; actin filament polymerization [GO:0030041]; Golgi to endosome transport [GO…
coronin-1A-like	-0.450896	0.00789365	coro1a	actin filament [GO:0005884]; axon [GO:0030424]; cell-cell junction [GO:0005911]; cortical actin cytoskeleton [GO:0030864]; cytoplasm [GO:0005737]; cytosol [GO:0005829]; early endosome [GO:0005769]; extracellular exosome [GO:0070062]; glutamatergic synapse [GO:0098978]; immunological synapse [GO:0001772]; lamellipodium [GO:0030027]; membrane [GO:0016020]; phagocytic cup [GO:0001891]; phagocytic ve…
C-type lectin domain family 4 member E-like	-1.01343	1.38963e-06	clec4e	integral component of membrane [GO:0016021]; membrane [GO:0016020]; plasma membrane [GO:0005886]; calcium ion binding [GO:0005509]; carbohydrate binding [GO:0030246]; pattern recognition receptor activity [GO:0038187]; defense response to bacterium [GO:0042742]; Fc-gamma receptor signaling pathway [GO:0038094]; innate immune response [GO:0045087]; pattern recognition receptor signaling pathway [G…
C-type lectin domain family 4 member M-like	-2.46088	4.67e-09	clec4m	cytoplasm [GO:0005737]; extracellular region [GO:0005576]; host cell [GO:0043657]; integral component of plasma membrane [GO:0005887]; membrane [GO:0016020]; calcium-dependent protein binding [GO:0048306]; carbohydrate binding [GO:0030246]; ICAM-3 receptor activity [GO:0030369]; mannose binding [GO:0005537]; metal ion binding [GO:0046872]; peptide antigen binding [GO:0042605]; signaling receptor …
CXADR-like membrane protein	-0.708724	0.00393409	clmp	bicellular tight junction [GO:0005923]; cell surface [GO:0009986]; cytoplasmic microtubule [GO:0005881]; integral component of membrane [GO:0016021]; plasma membrane [GO:0005886]; digestive tract development [GO:0048565]
cyclin-dependent kinase 5 activator 1-like	2.31537	1.23e-07	cdk5r1	axon [GO:0030424]; contractile fiber [GO:0043292]; cytoplasm [GO:0005737]; cytosol [GO:0005829]; dendrite [GO:0030425]; dendritic spine [GO:0043197]; growth cone [GO:0030426]; intracellular membrane-bounded organelle [GO:0043231]; membrane [GO:0016020]; neuromuscular junction [GO:0031594]; neuron projection [GO:0043005]; neuronal cell body [GO:0043025]; nucleoplasm [GO:0005654]; nucleus [GO:00056…
cyclin-dependent kinase 6-like	0.753472	0.0256572	cdk6	centrosome [GO:0005813]; cyclin D2-CDK6 complex [GO:0097132]; cyclin-dependent protein kinase holoenzyme complex [GO:0000307]; cytoplasm [GO:0005737]; cytosol [GO:0005829]; nucleoplasm [GO:0005654]; nucleus [GO:0005634]; ruffle [GO:0001726]; ATP binding [GO:0005524]; cyclin binding [GO:0030332]; cyclin-dependent protein serine/threonine kinase activity [GO:0004693]; FBXO family protein binding [G…
cyclin-G-associated kinase	-1.18122	0.0306011	gak	cytoplasm [GO:0005737]; cytosol [GO:0005829]; focal adhesion [GO:0005925]; Golgi apparatus [GO:0005794]; intracellular membrane-bounded organelle [GO:0043231]; membrane [GO:0016020]; perinuclear region of cytoplasm [GO:0048471]; presynapse [GO:0098793]; vesicle [GO:0031982]; ATP binding [GO:0005524]; chaperone binding [GO:0051087]; clathrin binding [GO:0030276]; cyclin binding [GO:0030332]; prote…
cysteine and glycine-rich protein 2-like	-0.322379	0.00045615	csrp2	cytoplasm [GO:0005737]; focal adhesion [GO:0005925]; nucleus [GO:0005634]; metal ion binding [GO:0046872]; actin cytoskeleton organization [GO:0030036]; cell differentiation [GO:0030154]; multicellular organism development [GO:0007275]
Cysteine and glycine-rich protein 3	-0.458071	0.00398398	csrp3	cell [GO:0005623]; cytoplasm [GO:0005737]; cytoskeleton [GO:0005856]; nucleus [GO:0005634]; Z disc [GO:0030018]; actin binding [GO:0003779]; actinin binding [GO:0042805]; identical protein binding [GO:0042802]; metal ion binding [GO:0046872]; structural constituent of muscle [GO:0008307]; telethonin binding [GO:0031433]; actin cytoskeleton organization [GO:0030036]; cardiac muscle contraction [GO…
cysteine/serine-rich nuclear protein 3-like	2.20305	1.51e-06	csrnp3	nuclear chromatin [GO:0000790]; nucleus [GO:0005634]; DNA-binding transcription activator activity, RNA polymerase II-specific [GO:0001228]; DNA-binding transcription factor activity [GO:0003700]; DNA-binding transcription factor activity, RNA polymerase II-specific [GO:0000981]; sequence-specific DNA binding [GO:0043565]; apoptotic process [GO:0006915]; negative regulation of phosphatase activit…
cytochrome b-c1 complex subunit Rieske/ mitochondrial-like	0.858246	0.000705247	uqcrfs1	integral component of membrane [GO:0016021]; mitochondrial inner membrane [GO:0005743]; mitochondrial respiratory chain complex III [GO:0005750]; mitochondrial respiratory chain complex IV [GO:0005751]; mitochondrion [GO:0005739]; 2 iron, 2 sulfur cluster binding [GO:0051537]; metal ion binding [GO:0046872]; oxidoreductase activity [GO:0016491]; ubiquinol-cytochrome-c reductase activity [GO:00081…
cytochrome c oxidase copper chaperone-like	2.65269	5.64e-10	cox17	cytoplasm [GO:0005737]; mitochondrial intermembrane space [GO:0005758]; copper chaperone activity [GO:0016531]; copper ion binding [GO:0005507]; cuprous ion binding [GO:1903136]; brain development [GO:0007420]; copper ion transport [GO:0006825]; generation of precursor metabolites and energy [GO:0006091]; heart development [GO:0007507]; mitochondrial respiratory chain complex IV assembly [GO:0033…
Cytochrome P450 2J1	0.185662	0.0292003	cyp2j1	endoplasmic reticulum membrane [GO:0005789]; aromatase activity [GO:0070330]; heme binding [GO:0020037]; iron ion binding [GO:0005506]
cytolysin Src-1-like	1.82277	0.000187916		pore complex [GO:0046930]; channel activity [GO:0015267]; cation transport [GO:0006812]; hemolysis in other organism involved in symbiotic interaction [GO:0052331]; pore complex assembly [GO:0046931]
cytotoxic and regulatory T cell protein	-0.268858	0.0058659	crtam	integral component of membrane [GO:0016021]; plasma membrane [GO:0005886]; identical protein binding [GO:0042802]; signaling receptor binding [GO:0005102]; adaptive immune response [GO:0002250]; cell recognition [GO:0008037]; detection of stimulus [GO:0051606]; detection of tumor cell [GO:0002355]; positive regulation of cytokine secretion [GO:0050715]; positive regulation of natural killer cell …
D site of albumin promoter (albumin D-box) binding protein	0.80962	0.0405495	dbp	nuclear chromatin [GO:0000790]; nucleus [GO:0005634]; DNA-binding transcription activator activity, RNA polymerase II-specific [GO:0001228]; DNA-binding transcription factor activity, RNA polymerase II-specific [GO:0000981]; RNA polymerase II regulatory region sequence-specific DNA binding [GO:0000977]; circadian rhythm [GO:0007623]; liver development [GO:0001889]; positive regulation of transcri…
D(1B) dopamine receptor-like	-2.39737	2e-08	drd5	brush border membrane [GO:0031526]; cell [GO:0005623]; ciliary membrane [GO:0060170]; cilium [GO:0005929]; integral component of plasma membrane [GO:0005887]; non-motile cilium [GO:0097730]; plasma membrane [GO:0005886]; synapse [GO:0045202]; adrenergic receptor activity [GO:0004935]; dopamine binding [GO:0035240]; dopamine neurotransmitter receptor activity [GO:0004952]; dopamine neurotransmitte…
DAZ interacting protein 1	-0.20061	0.0191088	dzip1	centriolar satellite [GO:0034451]; centriole [GO:0005814]; ciliary basal body [GO:0036064]; ciliary transition fiber [GO:0097539]; cytoplasm [GO:0005737]; cytosol [GO:0005829]; nucleoplasm [GO:0005654]; nucleus [GO:0005634]; metal ion binding [GO:0046872]; nucleic acid binding [GO:0003676]; cilium assembly [GO:0060271]; cytoplasmic sequestering of protein [GO:0051220]; establishment of protein lo…
death-associated protein kinase 3-like	0.925044	0.00532736	dapk3	actin filament [GO:0005884]; cytoplasm [GO:0005737]; membrane raft [GO:0045121]; nucleoplasm [GO:0005654]; nucleus [GO:0005634]; PML body [GO:0016605]; ATP binding [GO:0005524]; cAMP response element binding protein binding [GO:0008140]; identical protein binding [GO:0042802]; leucine zipper domain binding [GO:0043522]; protein C-terminus binding [GO:0008022]; protein homodimerization activity [G…
decorin	-0.901881	3.2871e-06	dcn	collagen type VI trimer [GO:0005589]; collagen-containing extracellular matrix [GO:0062023]; extracellular region [GO:0005576]; extracellular space [GO:0005615]; Golgi lumen [GO:0005796]; lysosomal lumen [GO:0043202]; collagen binding [GO:0005518]; extracellular matrix binding [GO:0050840]; extracellular matrix structural constituent conferring compression resistance [GO:0030021]; glycosaminoglyc…
dedicator of cytokinesis 10	-1.07643	0.00234163	dock10	cell junction [GO:0030054]; cytoplasm [GO:0005737]; cytosol [GO:0005829]; dendritic spine [GO:0043197]; extracellular exosome [GO:0070062]; membrane [GO:0016020]; nucleoplasm [GO:0005654]; nucleus [GO:0005634]; guanyl-nucleotide exchange factor activity [GO:0005085]; B cell homeostasis [GO:0001782]; dendritic spine morphogenesis [GO:0060997]; marginal zone B cell differentiation [GO:0002315]; pos…
dedicator of cytokinesis protein 9-like	-2.40086	1.85e-08	dock9	cytosol [GO:0005829]; endomembrane system [GO:0012505]; membrane [GO:0016020]; cadherin binding [GO:0045296]; guanyl-nucleotide exchange factor activity [GO:0005085]; blood coagulation [GO:0007596]; positive regulation of GTPase activity [GO:0043547]; small GTPase mediated signal transduction [GO:0007264]
dehydrogenase/reductase SDR family member 7C-A-like	2.45984	4.69e-09	dhrs7ca	extracellular region [GO:0005576]; oxidoreductase activity [GO:0016491]
deleted in malignant brain tumors 1 protein	-0.791151	0.000455069	dmbt1
DELTA-actitoxin-Aeq1c	2.58105	2.68672e-11		extracellular region [GO:0005576]; nematocyst [GO:0042151]; other organism cell membrane [GO:0044218]; pore complex [GO:0046930]; channel activity [GO:0015267]; toxin activity [GO:0090729]; cation transport [GO:0006812]; hemolysis in other organism involved in symbiotic interaction [GO:0052331]; pore complex assembly [GO:0046931]
delta-like protein A-like	-0.812415	0.00773982	dll1	adherens junction [GO:0005912]; apical plasma membrane [GO:0016324]; cytoplasmic vesicle [GO:0031410]; extracellular region [GO:0005576]; integral component of plasma membrane [GO:0005887]; membrane raft [GO:0045121]; plasma membrane [GO:0005886]; calcium ion binding [GO:0005509]; Notch binding [GO:0005112]; scaffold protein binding [GO:0097110]; Tat protein binding [GO:0030957]; astrocyte develo…
DENN domain-containing protein 1C-like	-0.87866	0.00015538	dennd1c	centrosome [GO:0005813]; clathrin-coated vesicle [GO:0030136]; cytosol [GO:0005829]; intracellular membrane-bounded organelle [GO:0043231]; nucleoplasm [GO:0005654]; phosphatidylinositol phosphate binding [GO:1901981]; Rab GTPase binding [GO:0017137]; Rab guanyl-nucleotide exchange factor activity [GO:0017112]; endocytic recycling [GO:0032456]; endocytosis [GO:0006897]
dermatan-sulfate epimerase-like protein-like	0.619594	0.0459785	dsel	Golgi membrane [GO:0000139]; integral component of membrane [GO:0016021]; chondroitin-glucuronate 5-epimerase activity [GO:0047757]; sulfotransferase activity [GO:0008146]; chondroitin sulfate metabolic process [GO:0030204]; dermatan sulfate biosynthetic process [GO:0030208]; dermatan sulfate metabolic process [GO:0030205]
desmocollin 1	1.09673	0.00139218	dsc1	cell-cell junction [GO:0005911]; cornified envelope [GO:0001533]; desmosome [GO:0030057]; extracellular exosome [GO:0070062]; ficolin-1-rich granule membrane [GO:0101003]; gap junction [GO:0005921]; integral component of membrane [GO:0016021]; membrane [GO:0016020]; plasma membrane [GO:0005886]; calcium ion binding [GO:0005509]; cell-cell adhesion [GO:0098609]; cornification [GO:0070268]; homophi…
Desmoglein-2	1.02	0.000713753	dsg2	apical plasma membrane [GO:0016324]; cell junction [GO:0030054]; cell surface [GO:0009986]; cell-cell junction [GO:0005911]; cornified envelope [GO:0001533]; desmosome [GO:0030057]; extracellular exosome [GO:0070062]; integral component of membrane [GO:0016021]; intercalated disc [GO:0014704]; intracellular membrane-bounded organelle [GO:0043231]; lateral plasma membrane [GO:0016328]; plasma memb…
desmoplakin	1.33656	0.000102223	dsp	basolateral plasma membrane [GO:0016323]; cell junction [GO:0030054]; cornified envelope [GO:0001533]; cytoplasm [GO:0005737]; desmosome [GO:0030057]; extracellular exosome [GO:0070062]; fascia adherens [GO:0005916]; ficolin-1-rich granule membrane [GO:0101003]; intercalated disc [GO:0014704]; intermediate filament [GO:0005882]; membrane [GO:0016020]; nucleus [GO:0005634]; plasma membrane [GO:000…
desmoplakin-like	1.34967	1.6758e-07	dsp	basolateral plasma membrane [GO:0016323]; cell junction [GO:0030054]; cornified envelope [GO:0001533]; cytoplasm [GO:0005737]; desmosome [GO:0030057]; extracellular exosome [GO:0070062]; fascia adherens [GO:0005916]; ficolin-1-rich granule membrane [GO:0101003]; intercalated disc [GO:0014704]; intermediate filament [GO:0005882]; membrane [GO:0016020]; nucleus [GO:0005634]; plasma membrane [GO:000…
diacylglycerol O-acyltransferase 2-like	2.27545	3.1e-07	mogat2	endoplasmic reticulum [GO:0005783]; endoplasmic reticulum membrane [GO:0005789]; integral component of membrane [GO:0016021]; perinuclear endoplasmic reticulum membrane [GO:1990578]; 2-acylglycerol O-acyltransferase activity [GO:0003846]; acetyltransferase activity [GO:0016407]; diacylglycerol biosynthetic process [GO:0006651]; glycerol metabolic process [GO:0006071]; intestinal absorption [GO:00…
differentially expressed in FDCP 6 homolog	-0.6646	0.000182701	def6	cytoplasm [GO:0005737]; cytoskeleton [GO:0005856]; cytosol [GO:0005829]; filopodium [GO:0030175]; membrane [GO:0016020]; nucleoplasm [GO:0005654]; nucleus [GO:0005634]; perinuclear region of cytoplasm [GO:0048471]; plasma membrane [GO:0005886]
dihydropyrimidinase-related protein 2-like	2.20393	1.5e-06	dpysl2	cytoskeleton [GO:0005856]; cytosol [GO:0005829]; extracellular exosome [GO:0070062]; plasma membrane [GO:0005886]; dihydropyrimidinase activity [GO:0004157]; hydrolase activity, acting on carbon-nitrogen (but not peptide) bonds, in cyclic amides [GO:0016812]; identical protein binding [GO:0042802]; microtubule binding [GO:0008017]; axon guidance [GO:0007411]; brain development [GO:0007420]; cytos…
dipeptidyl-peptidase 9	2.21727	1.1e-06	dpp9	cell leading edge [GO:0031252]; cytosol [GO:0005829]; microtubule [GO:0005874]; nucleus [GO:0005634]; aminopeptidase activity [GO:0004177]; identical protein binding [GO:0042802]; serine-type peptidase activity [GO:0008236]
DIS3-like exonuclease 2-like	0.223719	0.00904592	dis3l2	cytoplasm [GO:0005737]; exosome (RNase complex) [GO:0000178]; P-body [GO:0000932]; polysome [GO:0005844]; 3'-5'-exoribonuclease activity [GO:0000175]; magnesium ion binding [GO:0000287]; poly(U) RNA binding [GO:0008266]; ribonuclease activity [GO:0004540]; cell division [GO:0051301]; miRNA catabolic process [GO:0010587]; mitotic cell cycle [GO:0000278]; mitotic sister chromatid separation [GO:005…
disabled homolog 2-interacting protein-like	-0.851505	1.27906e-07	dab2ip	AIP1-IRE1 complex [GO:1990597]; axon [GO:0030424]; cerebellar mossy fiber [GO:0044300]; climbing fiber [GO:0044301]; cytoplasm [GO:0005737]; cytosol [GO:0005829]; dendrite [GO:0030425]; endocytic vesicle [GO:0030139]; neuronal cell body [GO:0043025]; neuronal cell body membrane [GO:0032809]; parallel fiber [GO:1990032]; plasma membrane [GO:0005886]; 14-3-3 protein binding [GO:0071889]; cadherin b…
disabled homolog 2-like	-1.07109	9.65782e-06	dab2	clathrin-coated pit [GO:0005905]; clathrin-coated vesicle [GO:0030136]; clathrin-coated vesicle membrane [GO:0030665]; cytoplasm [GO:0005737]; cytosol [GO:0005829]; fibrillar center [GO:0001650]; focal adhesion [GO:0005925]; intracellular membrane-bounded organelle [GO:0043231]; lysosomal membrane [GO:0005765]; plasma membrane [GO:0005886]; cargo receptor activity [GO:0038024]; clathrin adaptor a…
dlx6a protein	-2.43083	9.72e-09	dlx6a	nucleus [GO:0005634]; DNA-binding transcription factor activity [GO:0003700]; RNA polymerase II cis-regulatory region sequence-specific DNA binding [GO:0000978]; sequence-specific DNA binding [GO:0043565]; cell differentiation [GO:0030154]; medial fin morphogenesis [GO:0035141]; neural tube formation [GO:0001841]; pectoral fin development [GO:0033339]; positive regulation of transcription by RNA …
DNA damage-inducible transcript 4-like protein	2.406	0.00415494	ddit4l	cytoplasm [GO:0005737]; negative regulation of signal transduction [GO:0009968]
DNA replication complex GINS protein PSF2	2.36808	3.74e-08	gins2	GINS complex [GO:0000811]; nucleoplasm [GO:0005654]; replication fork protection complex [GO:0031298]; DNA duplex unwinding [GO:0032508]; DNA strand elongation involved in DNA replication [GO:0006271]; double-strand break repair via break-induced replication [GO:0000727]
DNA-binding protein Ikaros-like	-0.385525	0.000359668	ikzf1	cytoplasm [GO:0005737]; nuclear pericentric heterochromatin [GO:0031618]; nucleoplasm [GO:0005654]; nucleus [GO:0005634]; protein-containing complex [GO:0032991]; DNA binding [GO:0003677]; DNA-binding transcription factor activity [GO:0003700]; metal ion binding [GO:0046872]; protein domain specific binding [GO:0019904]; transcription regulatory region DNA binding [GO:0044212]; cell cycle [GO:000…
DNA-binding protein inhibitor ID-2-like	-0.850024	0.00157987	id2	chromatin [GO:0000785]; cytoplasm [GO:0005737]; cytosol [GO:0005829]; nucleus [GO:0005634]; protein-containing complex [GO:0032991]; DNA-binding transcription factor activity [GO:0003700]; ion channel binding [GO:0044325]; protein dimerization activity [GO:0046983]; RNA polymerase II transcription factor binding [GO:0001085]; transcription factor binding [GO:0008134]; adipose tissue development […
dnaJ homolog subfamily B member 11-like	0.86072	0.00583918	dnajb11	endoplasmic reticulum [GO:0005783]; endoplasmic reticulum lumen [GO:0005788]; membrane [GO:0016020]; unfolded protein binding [GO:0051082]; IRE1-mediated unfolded protein response [GO:0036498]; positive regulation of ATPase activity [GO:0032781]; protein folding [GO:0006457]; protein maturation [GO:0051604]
dnaJ homolog subfamily C member 17	0.476488	0.0194369	dnajc17	cytoplasm [GO:0005737]; nucleus [GO:0005634]; RNA binding [GO:0003723]; negative regulation of transcription by RNA polymerase II [GO:0000122]; toxin transport [GO:1901998]
dnaJ homolog subfamily C member 30	0.604022	0.0449383	dnajc30	integral component of membrane [GO:0016021]; mitochondrial inner membrane [GO:0005743]; ATP biosynthetic process [GO:0006754]; brain development [GO:0007420]; regulation of mitochondrial ATP synthesis coupled proton transport [GO:1905706]
docking protein 1	-0.349967	0.0392134	dok1	cytosol [GO:0005829]; nucleus [GO:0005634]; perinuclear region of cytoplasm [GO:0048471]; axon guidance [GO:0007411]; cell surface receptor signaling pathway [GO:0007166]; macrophage colony-stimulating factor signaling pathway [GO:0038145]; positive regulation of epidermal growth factor receptor signaling pathway [GO:0045742]; Ras protein signal transduction [GO:0007265]; signal transduction [GO:…
dual specificity protein phosphatase 13	2.52424	1.14e-09	dusp13	phosphatase activity [GO:0016791]; protein tyrosine phosphatase activity [GO:0004725]; protein tyrosine/serine/threonine phosphatase activity [GO:0008138]; dephosphorylation [GO:0016311]; meiotic cell cycle [GO:0051321]; protein dephosphorylation [GO:0006470]; spermatogenesis [GO:0007283]
dual specificity protein phosphatase 13-like	2.37245	3.48e-08	dusp13	cytoplasm [GO:0005737]; phosphatase activity [GO:0016791]; protein tyrosine phosphatase activity [GO:0004725]; protein tyrosine/serine/threonine phosphatase activity [GO:0008138]; dephosphorylation [GO:0016311]
dual specificity protein phosphatase 18-like	0.456174	0.034869	dusp18	cytoplasm [GO:0005737]; mitochondrial inner membrane [GO:0005743]; nucleoplasm [GO:0005654]; nucleus [GO:0005634]; MAP kinase tyrosine/serine/threonine phosphatase activity [GO:0017017]; phosphatase activity [GO:0016791]; protein tyrosine phosphatase activity [GO:0004725]; protein tyrosine/serine/threonine phosphatase activity [GO:0008138]; dephosphorylation [GO:0016311]; peptidyl-threonine depho…
dual specificity protein phosphatase 22-B-like	-0.545017	0.0230609	dusp22	cytoplasm [GO:0005737]; cytosol [GO:0005829]; filamentous actin [GO:0031941]; leading edge of lamellipodium [GO:0061851]; nucleus [GO:0005634]; plasma membrane [GO:0005886]; non-membrane spanning protein tyrosine phosphatase activity [GO:0004726]; protein tyrosine kinase binding [GO:1990782]; protein tyrosine phosphatase activity [GO:0004725]; protein tyrosine/serine/threonine phosphatase activit…
dual specificity protein phosphatase 26	2.60442	1.71e-10	dusp26	cytoplasm [GO:0005737]; extracellular exosome [GO:0070062]; Golgi apparatus [GO:0005794]; nucleoplasm [GO:0005654]; nucleus [GO:0005634]; p53 binding [GO:0002039]; phosphoprotein phosphatase activity [GO:0004721]; phosphoserine phosphatase activity [GO:0004647]; protein tyrosine phosphatase activity [GO:0004725]; protein tyrosine/serine/threonine phosphatase activity [GO:0008138]; RNA polymerase …
dual specificity protein phosphatase 5-like	0.734188	0.0246376	dusp5	cytoplasm [GO:0005737]; nucleoplasm [GO:0005654]; nucleus [GO:0005634]; MAP kinase tyrosine/serine/threonine phosphatase activity [GO:0017017]; phosphatase activity [GO:0016791]; protein tyrosine phosphatase activity [GO:0004725]; protein tyrosine/serine/threonine phosphatase activity [GO:0008138]; activation of MAPK activity [GO:0000187]; dephosphorylation [GO:0016311]; endoderm formation [GO:00…
dual specificity protein phosphatase 7-like	0.791306	0.0406406	dusp7	cytoplasm [GO:0005737]; cytosol [GO:0005829]; nucleoplasm [GO:0005654]; MAP kinase tyrosine/serine/threonine phosphatase activity [GO:0017017]; protein tyrosine phosphatase activity [GO:0004725]; protein tyrosine/serine/threonine phosphatase activity [GO:0008138]; activation of MAPK activity [GO:0000187]; MAPK cascade [GO:0000165]; negative regulation of MAP kinase activity [GO:0043407]; peptidyl…
dynamin-1-like	-1.82893	0.0159284	dnm1	axon [GO:0030424]; cytoplasm [GO:0005737]; cytoplasmic vesicle [GO:0031410]; dendritic spine [GO:0043197]; dendritic spine head [GO:0044327]; extracellular exosome [GO:0070062]; glutamatergic synapse [GO:0098978]; Golgi apparatus [GO:0005794]; membrane [GO:0016020]; membrane coat [GO:0030117]; microtubule [GO:0005874]; microtubule cytoskeleton [GO:0015630]; mitochondrial membrane [GO:0031966]; nu…
E2F transcription factor 7	0.941708	0.0326435	e2f7	nuclear chromatin [GO:0000790]; nuclear speck [GO:0016607]; nucleoplasm [GO:0005654]; nucleus [GO:0005634]; RNA polymerase II transcription factor complex [GO:0090575]; cis-regulatory region sequence-specific DNA binding [GO:0000987]; DNA binding [GO:0003677]; DNA-binding transcription factor activity [GO:0003700]; DNA-binding transcription factor activity, RNA polymerase II-specific [GO:0000981]…
E3 SUMO-protein ligase CBX4-like	-0.493258	0.0220235	cbx4	nuclear body [GO:0016604]; nuclear speck [GO:0016607]; nucleoplasm [GO:0005654]; nucleus [GO:0005634]; PcG protein complex [GO:0031519]; PRC1 complex [GO:0035102]; chromatin binding [GO:0003682]; enzyme binding [GO:0019899]; methylated histone binding [GO:0035064]; phosphoprotein binding [GO:0051219]; single-stranded RNA binding [GO:0003727]; SUMO binding [GO:0032183]; SUMO transferase activity […
E3 ubiquitin/ISG15 ligase TRIM25	0.658546	0.0122481	trim25
E3 ubiquitin/ISG15 ligase TRIM25	-0.947448	1.97571e-07	trim25	cytoplasmic stress granule [GO:0010494]; cytosol [GO:0005829]; nuclear body [GO:0016604]; nucleoplasm [GO:0005654]; cadherin binding [GO:0045296]; ligase activity [GO:0016874]; metal ion binding [GO:0046872]; RIG-I binding [GO:0039552]; RNA binding [GO:0003723]; ubiquitin protein ligase activity [GO:0061630]; cellular response to leukemia inhibitory factor [GO:1990830]; defense response to virus …
E3 ubiquitin/ISG15 ligase TRIM25-like	0.470362	0.0185847	trim25	cytoplasmic stress granule [GO:0010494]; cytosol [GO:0005829]; nuclear body [GO:0016604]; nucleoplasm [GO:0005654]; cadherin binding [GO:0045296]; ligase activity [GO:0016874]; metal ion binding [GO:0046872]; RIG-I binding [GO:0039552]; RNA binding [GO:0003723]; ubiquitin protein ligase activity [GO:0061630]; cellular response to leukemia inhibitory factor [GO:1990830]; defense response to virus …
E3 ubiquitin-protein ligase PDZRN3	-0.143239	0.0177735	pdzrn3	cell junction [GO:0030054]; cytoplasm [GO:0005737]; neuromuscular junction [GO:0031594]; ubiquitin protein ligase activity [GO:0061630]; ubiquitin-protein transferase activity [GO:0004842]; zinc ion binding [GO:0008270]; neuromuscular junction development [GO:0007528]; protein ubiquitination [GO:0016567]
E3 ubiquitin-protein ligase pellino homolog 1-like	1.84006	0.0178591	peli1	condensed nuclear chromosome kinetochore [GO:0000778]; cytosol [GO:0005829]; ubiquitin protein ligase activity [GO:0061630]; ubiquitin-ubiquitin ligase activity [GO:0034450]; interleukin-1-mediated signaling pathway [GO:0070498]; negative regulation of necroptotic process [GO:0060546]; negative regulation of NF-kappaB transcription factor activity [GO:0032088]; negative regulation of T cell proli…
E3 ubiquitin-protein ligase RBBP6	-0.516423	0.0103182	rbbp6	chromosome [GO:0005694]; cytosol [GO:0005829]; microtubule organizing center [GO:0005815]; nuclear speck [GO:0016607]; nucleolus [GO:0005730]; protein-containing complex [GO:0032991]; protein kinase binding [GO:0019901]; RNA binding [GO:0003723]; ubiquitin protein ligase activity [GO:0061630]; ubiquitin-protein transferase activity [GO:0004842]; zinc ion binding [GO:0008270]; cellular response to…
E3 ubiquitin-protein ligase RNF12-B	-0.670168	3.47272e-07	rlim	cytosol [GO:0005829]; nucleoplasm [GO:0005654]; nucleus [GO:0005634]; transcriptional repressor complex [GO:0017053]; metal ion binding [GO:0046872]; transcription corepressor activity [GO:0003714]; ubiquitin protein ligase activity [GO:0061630]; ubiquitin-protein transferase activity [GO:0004842]; negative regulation of DNA-binding transcription factor activity [GO:0043433]; negative regulation …
E3 ubiquitin-protein ligase RNF14-like	0.328063	0.0385161	rnf14	cytoplasm [GO:0005737]; cytosol [GO:0005829]; nucleus [GO:0005634]; ubiquitin ligase complex [GO:0000151]; androgen receptor binding [GO:0050681]; metal ion binding [GO:0046872]; transcription coactivator activity [GO:0003713]; ubiquitin conjugating enzyme binding [GO:0031624]; ubiquitin protein ligase activity [GO:0061630]; ubiquitin-like protein transferase activity [GO:0019787]; androgen recep…
E3 ubiquitin-protein ligase RNF182	2.52311	1.16e-09	rnf182	cytoplasm [GO:0005737]; integral component of membrane [GO:0016021]; metal ion binding [GO:0046872]; ubiquitin-protein transferase activity [GO:0004842]; protein ubiquitination [GO:0016567]
E3 ubiquitin-protein ligase RNF182-like	-1.33925	0.0160536	rnf182	cytoplasm [GO:0005737]; integral component of membrane [GO:0016021]; metal ion binding [GO:0046872]; ubiquitin-protein transferase activity [GO:0004842]; protein ubiquitination [GO:0016567]
E3 ubiquitin-protein ligase TRIM39-like	0.874237	0.0233441	trim39	cytosol [GO:0005829]; mitochondrion [GO:0005739]; nucleus [GO:0005634]; identical protein binding [GO:0042802]; transferase activity [GO:0016740]; zinc ion binding [GO:0008270]; apoptotic process [GO:0006915]; mitotic G2 DNA damage checkpoint [GO:0007095]; negative regulation of I-kappaB kinase/NF-kappaB signaling [GO:0043124]; negative regulation of proteasomal ubiquitin-dependent protein catabo…
ECSIT homolog (Drosophila)	0.442364	0.00434862	ecsit	cytoplasm [GO:0005737]; cytosol [GO:0005829]; mitochondrial inner membrane [GO:0005743]; mitochondrion [GO:0005739]; nucleoplasm [GO:0005654]; nucleus [GO:0005634]; innate immune response [GO:0045087]; mitochondrial respiratory chain complex I assembly [GO:0032981]; regulation of oxidoreductase activity [GO:0051341]; regulation of protein complex stability [GO:0061635]
ectonucleoside triphosphate diphosphohydrolase 5-like	-0.486332	0.00253268	entpd5	endoplasmic reticulum [GO:0005783]; extracellular region [GO:0005576]; guanosine-diphosphatase activity [GO:0004382]; uridine-diphosphatase activity [GO:0045134]; 'de novo' posttranslational protein folding [GO:0051084]; ATP metabolic process [GO:0046034]; nucleobase-containing small molecule catabolic process [GO:0034656]; positive regulation of glycolytic process [GO:0045821]; protein N-linked …
EF-hand domain (C-terminal) containing 1	2.2354	7.24e-07	chp1	cell [GO:0005623]; cytoplasm [GO:0005737]; cytosol [GO:0005829]; endoplasmic reticulum [GO:0005783]; endoplasmic reticulum-Golgi intermediate compartment [GO:0005793]; extracellular exosome [GO:0070062]; focal adhesion [GO:0005925]; Golgi membrane [GO:0000139]; microtubule cytoskeleton [GO:0015630]; nucleus [GO:0005634]; plasma membrane [GO:0005886]; transport vesicle [GO:0030133]; calcium ion bi…
elongation of very long chain fatty acids protein 6-like	0.661527	0.0201531	elovl6	endoplasmic reticulum [GO:0005783]; endoplasmic reticulum membrane [GO:0005789]; integral component of endoplasmic reticulum membrane [GO:0030176]; 3-oxo-arachidoyl-CoA synthase activity [GO:0102336]; 3-oxo-cerotoyl-CoA synthase activity [GO:0102337]; 3-oxo-lignoceronyl-CoA synthase activity [GO:0102338]; fatty acid elongase activity [GO:0009922]; very-long-chain 3-ketoacyl-CoA synthase activity …
Endonuclease domain-containing 1 protein	2.44563	6.65e-09	endod1	cytosol [GO:0005829]; extracellular exosome [GO:0070062]; extracellular region [GO:0005576]; membrane [GO:0016020]; endonuclease activity [GO:0004519]; metal ion binding [GO:0046872]; nucleic acid binding [GO:0003676]; platelet degranulation [GO:0002576]
endoplasmic reticulum mannosyl-oligosaccharide 1,2-alpha-mannosidase-like	0.683996	0.0431192	man1b1	endoplasmic reticulum [GO:0005783]; endoplasmic reticulum membrane [GO:0005789]; endoplasmic reticulum quality control compartment [GO:0044322]; extracellular vesicle [GO:1903561]; Golgi apparatus [GO:0005794]; integral component of membrane [GO:0016021]; membrane [GO:0016020]; calcium ion binding [GO:0005509]; mannosyl-oligosaccharide 1,2-alpha-mannosidase activity [GO:0004571]; endoplasmic reti…
endothelin 3	-2.29911	1.81e-07	edn3	cell [GO:0005623]; extracellular region [GO:0005576]; extracellular space [GO:0005615]; endothelin B receptor binding [GO:0031708]; hormone activity [GO:0005179]; signaling receptor binding [GO:0005102]; blood circulation [GO:0008015]; cell surface receptor signaling pathway [GO:0007166]; cell-cell signaling [GO:0007267]; cellular calcium ion homeostasis [GO:0006874]; cellular magnesium ion homeo…
Enkurin	-2.52108	1.22e-09	enkur	acrosomal vesicle [GO:0001669]; sperm principal piece [GO:0097228]; calmodulin binding [GO:0005516]; SH3 domain binding [GO:0017124]
envoplakin	1.60614	7.45144e-07	evpl	cornified envelope [GO:0001533]; cytoplasm [GO:0005737]; cytosol [GO:0005829]; desmosome [GO:0030057]; extracellular exosome [GO:0070062]; intermediate filament cytoskeleton [GO:0045111]; membrane [GO:0016020]; cadherin binding [GO:0045296]; intermediate filament binding [GO:0019215]; structural molecule activity [GO:0005198]; cornification [GO:0070268]; epidermis development [GO:0008544]; interm…
Envoplakin b	0.877197	0.000365257	evpl	cornified envelope [GO:0001533]; cytoplasm [GO:0005737]; cytosol [GO:0005829]; desmosome [GO:0030057]; extracellular exosome [GO:0070062]; intermediate filament cytoskeleton [GO:0045111]; membrane [GO:0016020]; cadherin binding [GO:0045296]; intermediate filament binding [GO:0019215]; structural molecule activity [GO:0005198]; cornification [GO:0070268]; epidermis development [GO:0008544]; interm…
eomesodermin-like	-0.969381	0.00138441	eomes	nuclear chromatin [GO:0000790]; nucleus [GO:0005634]; chromatin binding [GO:0003682]; DNA binding [GO:0003677]; DNA-binding transcription activator activity, RNA polymerase II-specific [GO:0001228]; DNA-binding transcription factor activity, RNA polymerase II-specific [GO:0000981]; RNA polymerase II activating transcription factor binding [GO:0001102]; RNA polymerase II regulatory region sequence…
epidermis-type lipoxygenase 3-like	0.428164	0.011443	aloxe3	cytosol [GO:0005829]; hepoxilin A3 synthase activity [GO:0051120]; iron ion binding [GO:0005506]; lyase activity [GO:0016829]; oxidoreductase activity, acting on single donors with incorporation of molecular oxygen, incorporation of two atoms of oxygen [GO:0016702]; arachidonic acid metabolic process [GO:0019369]; ceramide biosynthetic process [GO:0046513]; establishment of skin barrier [GO:00614…
ER membrane protein complex subunit 10	-0.461489	0.0234415	emc10	ER membrane protein complex [GO:0072546]; extracellular region [GO:0005576]; integral component of membrane [GO:0016021]; angiogenesis [GO:0001525]; positive regulation of angiogenesis [GO:0045766]; positive regulation of endothelial cell migration [GO:0010595]; positive regulation of endothelial cell proliferation [GO:0001938]; positive regulation of p38MAPK cascade [GO:1900745]
Eukaryotic initiation factor 4A-I	1.06868	0.00995678	eif4a1	cytoplasm [GO:0005737]; cytosol [GO:0005829]; eukaryotic translation initiation factor 4F complex [GO:0016281]; extracellular exosome [GO:0070062]; membrane [GO:0016020]; ATP binding [GO:0005524]; double-stranded RNA binding [GO:0003725]; helicase activity [GO:0004386]; mRNA binding [GO:0003729]; RNA binding [GO:0003723]; RNA cap binding [GO:0000339]; RNA helicase activity [GO:0003724]; translati…
Eukaryotic translation elongation factor 1 alpha 1	2.28362	2.57e-07	eef1a1	cortical actin cytoskeleton [GO:0030864]; cytoplasm [GO:0005737]; cytoplasmic side of lysosomal membrane [GO:0098574]; cytosol [GO:0005829]; eukaryotic translation elongation factor 1 complex [GO:0005853]; extracellular exosome [GO:0070062]; extracellular region [GO:0005576]; extracellular space [GO:0005615]; ficolin-1-rich granule lumen [GO:1904813]; membrane [GO:0016020]; nucleolus [GO:0005730]…
eukaryotic translation initiation factor 4 gamma 1-like	0.811927	0.00195287	eif4g1	cytoplasm [GO:0005737]; cytosol [GO:0005829]; eukaryotic translation initiation factor 4F complex [GO:0016281]; membrane [GO:0016020]; nucleus [GO:0005634]; polysome [GO:0005844]; ATP binding [GO:0005524]; eukaryotic initiation factor 4E binding [GO:0008190]; identical protein binding [GO:0042802]; molecular adaptor activity [GO:0060090]; mRNA binding [GO:0003729]; RNA binding [GO:0003723]; trans…
extended synaptotagmin-3-like	0.376812	0.0145243	esyt3	endoplasmic reticulum membrane [GO:0005789]; endoplasmic reticulum-plasma membrane contact site [GO:0140268]; extrinsic component of cytoplasmic side of plasma membrane [GO:0031234]; integral component of plasma membrane [GO:0005887]; intrinsic component of endoplasmic reticulum membrane [GO:0031227]; organelle membrane contact site [GO:0044232]; calcium ion binding [GO:0005509]; calcium-dependen…
family with sequence similarity 115/ member A	0.880749	0.00228155	tcaf1	plasma membrane [GO:0005886]; ion channel binding [GO:0044325]; negative regulation of cell migration [GO:0030336]; positive regulation of anion channel activity [GO:1901529]; positive regulation of protein targeting to membrane [GO:0090314]; regulation of anion channel activity [GO:0010359]
family with sequence similarity 129/ member A	-0.579386	0.0155122	niban1	cytoplasm [GO:0005737]; cytosol [GO:0005829]; extracellular exosome [GO:0070062]; membrane [GO:0016020]; plasma membrane [GO:0005886]; negative regulation of protein phosphorylation [GO:0001933]; positive regulation of protein phosphorylation [GO:0001934]; positive regulation of translation [GO:0045727]; response to endoplasmic reticulum stress [GO:0034976]
family with sequence similarity 129/ member B	0.933512	0.0064277	niban2	adherens junction [GO:0005912]; cytoplasm [GO:0005737]; cytosol [GO:0005829]; extracellular exosome [GO:0070062]; nucleoplasm [GO:0005654]; nucleus [GO:0005634]; plasma membrane [GO:0005886]; cadherin binding [GO:0045296]; transcription coactivator activity [GO:0003713]; axon guidance [GO:0007411]; cell differentiation [GO:0030154]; gonadotropin secretion [GO:0032274]; hypomethylation of CpG isla…
family with sequence similarity 83/ member G	0.90317	0.0151014	fam83g	cytosol [GO:0005829]; nucleus [GO:0005634]; BMP signaling pathway [GO:0030509]
fat storage-inducing transmembrane protein 1-like	2.24096	6.46e-07	fitm1	endoplasmic reticulum membrane [GO:0005789]; integral component of endoplasmic reticulum membrane [GO:0030176]; lipid droplet organization [GO:0034389]; lipid storage [GO:0019915]; phospholipid biosynthetic process [GO:0008654]; positive regulation of sequestering of triglyceride [GO:0010890]
FAT tumor suppressor homolog 2 (Drosophila)	2.33048	0.0273043	fat2	adherens junction [GO:0005912]; extracellular exosome [GO:0070062]; Golgi apparatus [GO:0005794]; integral component of membrane [GO:0016021]; plasma membrane [GO:0005886]; calcium ion binding [GO:0005509]; cell-cell adhesion [GO:0098609]; cell-substrate adhesion [GO:0031589]; epithelial cell migration [GO:0010631]; homophilic cell adhesion via plasma membrane adhesion molecules [GO:0007156]
fatty acid 2-hydroxylase	1.57217	0.0361419	fa2h	endoplasmic reticulum [GO:0005783]; endoplasmic reticulum membrane [GO:0005789]; integral component of membrane [GO:0016021]; membrane [GO:0016020]; fatty acid alpha-hydroxylase activity [GO:0080132]; heme binding [GO:0020037]; iron ion binding [GO:0005506]; central nervous system myelin maintenance [GO:0032286]; ceramide biosynthetic process [GO:0046513]; establishment of skin barrier [GO:006143…
fatty aldehyde dehydrogenase-like	0.740995	0.0198723	aldh3a2	endoplasmic reticulum membrane [GO:0005789]; integral component of membrane [GO:0016021]; intracellular membrane-bounded organelle [GO:0043231]; peroxisomal membrane [GO:0005778]; peroxisome [GO:0005777]; 3-chloroallyl aldehyde dehydrogenase activity [GO:0004028]; aldehyde dehydrogenase (NAD+) activity [GO:0004029]; glyceraldehyde-3-phosphate dehydrogenase (NAD+) (non-phosphorylating) activity [G…
F-box only protein 36-like	-2.49777	2.02e-09	fbxo36
F-box only protein 40	2.50165	1.89e-09	fbxo40	cytoplasm [GO:0005737]; cytosol [GO:0005829]; ubiquitin protein ligase activity [GO:0061630]; zinc ion binding [GO:0008270]; muscle cell differentiation [GO:0042692]; post-translational protein modification [GO:0043687]; protein polyubiquitination [GO:0000209]
F-box only protein 40-like	2.2709	3.41e-07	fbxo40	cytoplasm [GO:0005737]; cytosol [GO:0005829]; ubiquitin protein ligase activity [GO:0061630]; zinc ion binding [GO:0008270]; muscle cell differentiation [GO:0042692]; post-translational protein modification [GO:0043687]; protein polyubiquitination [GO:0000209]
Fc receptor-like protein 5	0.148113	0.0237363	fcrl5	cell surface [GO:0009986]; integral component of membrane [GO:0016021]; plasma membrane [GO:0005886]; receptor complex [GO:0043235]
fer-1-like 6 (C. elegans)	0.692235	9.8e-05	fer1l6	integral component of membrane [GO:0016021]; plasma membrane organization [GO:0007009]; response to bacterium [GO:0009617]
FH2 domain-containing protein 1	1.51987	0.00331333	fhod1	bleb [GO:0032059]; cell [GO:0005623]; cytoplasm [GO:0005737]; cytoskeleton [GO:0005856]; cytosol [GO:0005829]; intercalated disc [GO:0014704]; membrane [GO:0016020]; nucleoplasm [GO:0005654]; nucleus [GO:0005634]; actin binding [GO:0003779]; identical protein binding [GO:0042802]; protein domain specific binding [GO:0019904]; protein self-association [GO:0043621]; establishment of centrosome loca…
fibrillin 3	-0.144454	0.0143436	fbn3	extracellular matrix [GO:0031012]; calcium ion binding [GO:0005509]; extracellular matrix structural constituent [GO:0005201]; anatomical structure morphogenesis [GO:0009653]
fibrillin-2	0.490978	0.0322623	fbn2	collagen-containing extracellular matrix [GO:0062023]; extracellular matrix [GO:0031012]; extracellular region [GO:0005576]; microfibril [GO:0001527]; calcium ion binding [GO:0005509]; extracellular matrix constituent conferring elasticity [GO:0030023]; extracellular matrix structural constituent [GO:0005201]; anatomical structure morphogenesis [GO:0009653]; bone trabecula formation [GO:0060346];…
fibroblast growth factor 3	-2.24211	6.38e-07	fgf3	extracellular region [GO:0005576]; fibroblast growth factor receptor binding [GO:0005104]; growth factor activity [GO:0008083]; anatomical structure morphogenesis [GO:0009653]; cell differentiation [GO:0030154]; cell-cell signaling [GO:0007267]; fibroblast growth factor receptor signaling pathway [GO:0008543]; MAPK cascade [GO:0000165]; multicellular organism development [GO:0007275]; negative re…
fibroblast growth factor-binding protein 2-like	-1.76802	4.79607e-05	fgfbp2	extracellular space [GO:0005615]; growth factor binding [GO:0019838]; cell-cell signaling [GO:0007267]
Fibulin 1	0.727916	0.00694688	fbln1	basement membrane [GO:0005604]; collagen-containing extracellular matrix [GO:0062023]; elastic fiber [GO:0071953]; extracellular exosome [GO:0070062]; extracellular matrix [GO:0031012]; extracellular region [GO:0005576]; extracellular space [GO:0005615]; calcium ion binding [GO:0005509]; extracellular matrix structural constituent [GO:0005201]; fibrinogen binding [GO:0070051]; fibronectin binding…
FK506-binding protein 5-like	2.26185	4.17e-07	fkbp4	axonal growth cone [GO:0044295]; cytoplasm [GO:0005737]; cytosol [GO:0005829]; extracellular exosome [GO:0070062]; microtubule [GO:0005874]; mitochondrion [GO:0005739]; neuronal cell body [GO:0043025]; nucleoplasm [GO:0005654]; perinuclear region of cytoplasm [GO:0048471]; protein-containing complex [GO:0032991]; ATP binding [GO:0005524]; copper-dependent protein binding [GO:0032767]; FK506 bindi…
folate hydrolase (prostate-specific membrane antigen) 1	2.20121	1.57e-06	folh1	cell surface [GO:0009986]; cytoplasm [GO:0005737]; extracellular exosome [GO:0070062]; integral component of plasma membrane [GO:0005887]; membrane [GO:0016020]; plasma membrane [GO:0005886]; Ac-Asp-Glu binding [GO:1904492]; carboxypeptidase activity [GO:0004180]; dipeptidase activity [GO:0016805]; metal ion binding [GO:0046872]; metallocarboxypeptidase activity [GO:0004181]; peptidase activity […
follistatin	-0.753188	0.0123947	fst	cytoplasm [GO:0005737]; extracellular region [GO:0005576]; extracellular space [GO:0005615]; nucleus [GO:0005634]; activin binding [GO:0048185]; activin receptor antagonist activity [GO:0038102]; heparan sulfate proteoglycan binding [GO:0043395]; BMP signaling pathway [GO:0030509]; cell differentiation [GO:0030154]; female gonad development [GO:0008585]; gamete generation [GO:0007276]; hair folli…
forkhead box protein K2-like	-1.15856	0.0222923	foxk2	cell [GO:0005623]; intracellular membrane-bounded organelle [GO:0043231]; mitochondrion [GO:0005739]; nuclear chromatin [GO:0000790]; nucleoplasm [GO:0005654]; nucleus [GO:0005634]; DNA-binding transcription activator activity, RNA polymerase II-specific [GO:0001228]; DNA-binding transcription factor activity [GO:0003700]; DNA-binding transcription factor activity, RNA polymerase II-specific [GO:…
Formyl peptide receptor 1	-0.90385	0.000986724	fpr1	azurophil granule membrane [GO:0035577]; cell [GO:0005623]; cytoplasm [GO:0005737]; ficolin-1-rich granule membrane [GO:0101003]; integral component of membrane [GO:0016021]; plasma membrane [GO:0005886]; secretory granule membrane [GO:0030667]; complement receptor activity [GO:0004875]; G protein-coupled receptor activity [GO:0004930]; G protein-coupled receptor binding [GO:0001664]; N-formyl pe…
FOS-like antigen 1	0.633891	0.0249974	fosl1	cytosol [GO:0005829]; neuron projection [GO:0043005]; nuclear chromatin [GO:0000790]; nucleoplasm [GO:0005654]; nucleus [GO:0005634]; presynaptic membrane [GO:0042734]; DNA-binding transcription activator activity, RNA polymerase II-specific [GO:0001228]; DNA-binding transcription factor activity [GO:0003700]; DNA-binding transcription factor activity, RNA polymerase II-specific [GO:0000981]; RNA…
fucosyltransferase 9 (alpha (1/3) fucosyltransferase)	-2.46614	4.15e-09	fut9	Golgi apparatus [GO:0005794]; Golgi cisterna membrane [GO:0032580]; integral component of membrane [GO:0016021]; trans-Golgi network [GO:0005802]; trans-Golgi network membrane [GO:0032588]; 4-galactosyl-N-acetylglucosaminide 3-alpha-L-fucosyltransferase activity [GO:0017083]; alpha-(1->3)-fucosyltransferase activity [GO:0046920]; fucosyltransferase activity [GO:0008417]; carbohydrate metabolic pr…
fumarate hydratase	0.716177	0.00243373	fh	chromosome [GO:0005694]; cytoplasm [GO:0005737]; cytosol [GO:0005829]; extracellular exosome [GO:0070062]; mitochondrial matrix [GO:0005759]; mitochondrion [GO:0005739]; nucleus [GO:0005634]; site of double-strand break [GO:0035861]; tricarboxylic acid cycle enzyme complex [GO:0045239]; fumarate hydratase activity [GO:0004333]; histone binding [GO:0042393]; cellular response to DNA damage stimulu…
G protein-coupled receptor 112	-2.25031	5.41e-07	adgrg4	integral component of membrane [GO:0016021]; integral component of plasma membrane [GO:0005887]; G protein-coupled receptor activity [GO:0004930]; adenylate cyclase-activating G protein-coupled receptor signaling pathway [GO:0007189]; cell surface receptor signaling pathway [GO:0007166]; G protein-coupled receptor signaling pathway [GO:0007186]
G protein-coupled receptor 158	-2.31165	1.35e-07	gpr158	integral component of membrane [GO:0016021]; plasma membrane [GO:0005886]; G protein-coupled receptor activity [GO:0004930]; protein localization to plasma membrane [GO:0072659]
galanin receptor type 2-like	2.17507	2.85e-11	galr2	cell [GO:0005623]; cilium [GO:0005929]; integral component of membrane [GO:0016021]; integral component of plasma membrane [GO:0005887]; plasma membrane [GO:0005886]; G protein-coupled peptide receptor activity [GO:0008528]; galanin receptor activity [GO:0004966]; neuropeptide binding [GO:0042923]; peptide hormone binding [GO:0017046]; adenylate cyclase-activating G protein-coupled receptor signa…
galectin-3-like	1.89928	0.000199818	lgals3	cell surface [GO:0009986]; collagen-containing extracellular matrix [GO:0062023]; cytoplasm [GO:0005737]; extracellular exosome [GO:0070062]; extracellular region [GO:0005576]; extracellular space [GO:0005615]; ficolin-1-rich granule membrane [GO:0101003]; immunological synapse [GO:0001772]; membrane [GO:0016020]; mitochondrial inner membrane [GO:0005743]; nucleus [GO:0005634]; other organism cel…
Gamma-glutamyl hydrolase	-0.184196	0.0120343	ggh	azurophil granule lumen [GO:0035578]; cytosol [GO:0005829]; extracellular exosome [GO:0070062]; extracellular region [GO:0005576]; extracellular space [GO:0005615]; melanosome [GO:0042470]; nucleus [GO:0005634]; specific granule lumen [GO:0035580]; tertiary granule lumen [GO:1904724]; vacuole [GO:0005773]; exopeptidase activity [GO:0008238]; gamma-glutamyl-peptidase activity [GO:0034722]; omega p…
gamma-glutamyltransferase 5-like	-0.857613	0.0423374	ggt5	integral component of membrane [GO:0016021]; intrinsic component of plasma membrane [GO:0031226]; plasma membrane [GO:0005886]; glutathione hydrolase activity [GO:0036374]; hypoglycin A gamma-glutamyl transpeptidase activity [GO:0102953]; leukotriene C4 gamma-glutamyl transferase activity [GO:0103068]; leukotriene-C(4) hydrolase [GO:0002951]; peptidyltransferase activity [GO:0000048]; cellular am…
gamma-tubulin complex component 4	-2.24084	6.51e-07	tubgcp4	centrosome [GO:0005813]; cytosol [GO:0005829]; equatorial microtubule organizing center [GO:0000923]; gamma-tubulin complex [GO:0000930]; gamma-tubulin ring complex [GO:0008274]; membrane [GO:0016020]; microtubule [GO:0005874]; microtubule cytoskeleton [GO:0015630]; recycling endosome [GO:0055037]; spindle pole [GO:0000922]; gamma-tubulin binding [GO:0043015]; structural constituent of cytoskelet…
gap junction alpha-1 protein-like	-1.93049	1.12006e-05	gja1	apical plasma membrane [GO:0016324]; cell [GO:0005623]; cell junction [GO:0030054]; cell-cell contact zone [GO:0044291]; connexin complex [GO:0005922]; cytoplasm [GO:0005737]; early endosome [GO:0005769]; endoplasmic reticulum membrane [GO:0005789]; fascia adherens [GO:0005916]; focal adhesion [GO:0005925]; gap junction [GO:0005921]; Golgi apparatus [GO:0005794]; Golgi membrane [GO:0000139]; Golg…
gap junction alpha-3 protein-like	2.37323	3.41e-08	gja3	connexin complex [GO:0005922]; integral component of plasma membrane [GO:0005887]; gap junction hemi-channel activity [GO:0055077]; cell communication [GO:0007154]; gap junction-mediated intercellular transport [GO:1990349]; visual perception [GO:0007601]
gap junction beta-1 protein-like	-2.2303	8.24e-07	gjb1	connexin complex [GO:0005922]; endoplasmic reticulum membrane [GO:0005789]; integral component of membrane [GO:0016021]; lateral plasma membrane [GO:0016328]; gap junction channel activity [GO:0005243]; cell-cell signaling [GO:0007267]; epididymis development [GO:1905867]; gap junction assembly [GO:0016264]; nervous system development [GO:0007399]; purine ribonucleotide transport [GO:0015868]
gap junction beta-4 protein-like	1.67342	4.11902e-11	gjb4	cell junction [GO:0030054]; connexin complex [GO:0005922]; integral component of plasma membrane [GO:0005887]; nucleolus [GO:0005730]; nucleoplasm [GO:0005654]; gap junction channel activity [GO:0005243]; cell-cell signaling [GO:0007267]; gap junction-mediated intercellular transport [GO:1990349]; olfactory behavior [GO:0042048]; sensory perception of smell [GO:0007608]
gap junction protein/ beta 3/ 31kDa	1.16193	0.0229606	gjb3	cell junction [GO:0030054]; connexin complex [GO:0005922]; cytoplasm [GO:0005737]; gap junction [GO:0005921]; integral component of membrane [GO:0016021]; intracellular membrane-bounded organelle [GO:0043231]; gap junction channel activity [GO:0005243]; cell communication [GO:0007154]; cellular response to retinoic acid [GO:0071300]; in utero embryonic development [GO:0001701]; placenta developme…
gap junction protein/ delta 4/ 40.1kDa	2.28012	2.8e-07	gjd4	connexin complex [GO:0005922]; integral component of membrane [GO:0016021]; cell communication [GO:0007154]; regulation of satellite cell activation involved in skeletal muscle regeneration [GO:0014717]
GDNF family receptor alpha-2-like	-0.570095	3.02e-05	gfra2	anchored component of membrane [GO:0031225]; external side of plasma membrane [GO:0009897]; extrinsic component of membrane [GO:0019898]; plasma membrane [GO:0005886]; receptor complex [GO:0043235]; glial cell-derived neurotrophic factor receptor activity [GO:0016167]; signaling receptor activity [GO:0038023]; axon guidance [GO:0007411]; MAPK cascade [GO:0000165]; negative regulation of protein a…
GEM interacting protein	-0.830387	8.36277e-06	gmip	cytosol [GO:0005829]; nucleoplasm [GO:0005654]; plasma membrane [GO:0005886]; GTPase activator activity [GO:0005096]; metal ion binding [GO:0046872]; intracellular signal transduction [GO:0035556]; negative regulation of GTPase activity [GO:0034260]; regulation of small GTPase mediated signal transduction [GO:0051056]
geminin coiled-coil domain containing	2.33559	7.87e-08	gmnc	nucleus [GO:0005634]; chromatin binding [GO:0003682]; cell cycle [GO:0007049]; cilium assembly [GO:0060271]; DNA replication initiation [GO:0006270]
Gen endonuclease homolog 1 (Drosophila)	2.18425	2.31e-06	gen1	centrosome [GO:0005813]; nucleoplasm [GO:0005654]; 5'-flap endonuclease activity [GO:0017108]; crossover junction endodeoxyribonuclease activity [GO:0008821]; flap endonuclease activity [GO:0048256]; four-way junction DNA binding [GO:0000400]; magnesium ion binding [GO:0000287]; protein homodimerization activity [GO:0042803]; double-strand break repair via homologous recombination [GO:0000724]; p…
germ cell-specific gene 1-like protein-like	-0.836119	0.00740384	gsg1l	cell junction [GO:0030054]; glutamatergic synapse [GO:0098978]; integral component of postsynaptic density membrane [GO:0099061]; plasma membrane [GO:0005886]; Schaffer collateral - CA1 synapse [GO:0098685]; regulation of AMPA receptor activity [GO:2000311]; regulation of postsynaptic neurotransmitter receptor internalization [GO:0099149]
glucosamine--fructose-6-phosphate aminotransferase 1-like	0.910931	0.000402614	gfpt1	cytosol [GO:0005829]; extracellular exosome [GO:0070062]; carbohydrate derivative binding [GO:0097367]; glutamine-fructose-6-phosphate transaminase (isomerizing) activity [GO:0004360]; circadian regulation of gene expression [GO:0032922]; energy reserve metabolic process [GO:0006112]; fructose 6-phosphate metabolic process [GO:0006002]; glutamine metabolic process [GO:0006541]; IRE1-mediated unfo…
glutamate receptor-associated protein 1-like	-2.24887	5.57e-07	grina	endoplasmic reticulum [GO:0005783]; Golgi apparatus [GO:0005794]; integral component of membrane [GO:0016021]; ion channel binding [GO:0044325]; endoplasmic reticulum calcium ion homeostasis [GO:0032469]; negative regulation of endoplasmic reticulum stress-induced intrinsic apoptotic signaling pathway [GO:1902236]
glutamic-oxaloacetic transaminase 2/ mitochondrial (aspartate aminotransferase 2)	1.7178	0.0458629	got2	cell surface [GO:0009986]; extracellular exosome [GO:0070062]; mitochondrial inner membrane [GO:0005743]; mitochondrial matrix [GO:0005759]; mitochondrion [GO:0005739]; perikaryon [GO:0043204]; plasma membrane [GO:0005886]; protein-containing complex [GO:0032991]; T-tubule [GO:0030315]; amino acid binding [GO:0016597]; enzyme binding [GO:0019899]; identical protein binding [GO:0042802]; kynurenin…
glutamine synthetase 1	2.08762	6.51989e-09	nadsyn1	cytoplasm [GO:0005737]; cytosol [GO:0005829]; ATP binding [GO:0005524]; glutaminase activity [GO:0004359]; NAD+ synthase (glutamine-hydrolyzing) activity [GO:0003952]; NAD biosynthetic process [GO:0009435]; NAD metabolic process [GO:0019674]
glutamyl-prolyl-tRNA synthetase	0.93532	0.00614284	eprs1	aminoacyl-tRNA synthetase multienzyme complex [GO:0017101]; cytoplasm [GO:0005737]; cytosol [GO:0005829]; GAIT complex [GO:0097452]; membrane [GO:0016020]; plasma membrane [GO:0005886]; ribonucleoprotein complex [GO:1990904]; ATP binding [GO:0005524]; glutamate-tRNA ligase activity [GO:0004818]; GTPase binding [GO:0051020]; identical protein binding [GO:0042802]; proline-tRNA ligase activity [GO:…
glutaredoxin 3-like	0.718132	0.00500084	glrx3	cell [GO:0005623]; cell cortex [GO:0005938]; cytosol [GO:0005829]; dendrite [GO:0030425]; nucleus [GO:0005634]; Z disc [GO:0030018]; electron transfer activity [GO:0009055]; identical protein binding [GO:0042802]; iron-sulfur cluster binding [GO:0051536]; metal ion binding [GO:0046872]; protein disulfide oxidoreductase activity [GO:0015035]; protein kinase C binding [GO:0005080]; RNA binding [GO:…
Glutathione S-transferase 3	0.634805	0.011138	gstp1	cytoplasm [GO:0005737]; cytosol [GO:0005829]; extracellular exosome [GO:0070062]; extracellular region [GO:0005576]; extracellular space [GO:0005615]; ficolin-1-rich granule lumen [GO:1904813]; mitochondrion [GO:0005739]; nucleus [GO:0005634]; plasma membrane [GO:0005886]; secretory granule lumen [GO:0034774]; TRAF2-GSTP1 complex [GO:0097057]; vesicle [GO:0031982]; dinitrosyl-iron complex binding…
glyceraldehyde-3-phosphate dehydrogenase	1.06228	0.00128304	gapdhs	cytosol [GO:0005829]; nucleus [GO:0005634]; glyceraldehyde-3-phosphate dehydrogenase (NAD+) (phosphorylating) activity [GO:0004365]; NAD binding [GO:0051287]; NADP binding [GO:0050661]; canonical glycolysis [GO:0061621]; flagellated sperm motility [GO:0030317]; gluconeogenesis [GO:0006094]; glycolytic process [GO:0006096]; positive regulation of glycolytic process [GO:0045821]
glycerol-3-phosphate dehydrogenase	1.16162	1.54e-09	gpd1l	cytosol [GO:0005829]; extracellular exosome [GO:0070062]; glycerol-3-phosphate dehydrogenase complex [GO:0009331]; plasma membrane [GO:0005886]; ion channel binding [GO:0044325]; NAD binding [GO:0051287]; oxidoreductase activity, acting on the CH-OH group of donors, NAD or NADP as acceptor [GO:0016616]; protein homodimerization activity [GO:0042803]; sodium channel regulator activity [GO:0017080]…
glycoprotein gp2	2.77885	7.51892e-10	gp2	anchored component of membrane [GO:0031225]; extracellular exosome [GO:0070062]; extracellular region [GO:0005576]; plasma membrane [GO:0005886]
glycosylphosphatidylinositol anchor attachment 1 protein-like	1.15525	0.0168562	gpaa1	endoplasmic reticulum membrane [GO:0005789]; GPI-anchor transamidase complex [GO:0042765]; membrane [GO:0016020]; tubulin binding [GO:0015631]; attachment of GPI anchor to protein [GO:0016255]; protein retention in ER lumen [GO:0006621]; protein-containing complex assembly [GO:0065003]
Golgi to ER traffic protein 4 homolog	-2.25995	4.35e-07	get4	BAT3 complex [GO:0071818]; cytoplasm [GO:0005737]; cytosol [GO:0005829]; nucleolus [GO:0005730]; nucleoplasm [GO:0005654]; chaperone binding [GO:0051087]; cytoplasmic sequestering of protein [GO:0051220]; maintenance of unfolded protein involved in ERAD pathway [GO:1904378]; protein insertion into ER membrane [GO:0045048]; tail-anchored membrane protein insertion into ER membrane [GO:0071816]
golgin subfamily B member 1-like	2.3521	5.34e-08	golgb1	cis-Golgi network [GO:0005801]; endoplasmic reticulum-Golgi intermediate compartment [GO:0005793]; Golgi apparatus [GO:0005794]; Golgi membrane [GO:0000139]; Golgi stack [GO:0005795]; integral component of membrane [GO:0016021]; membrane [GO:0016020]; DNA-binding transcription factor activity [GO:0003700]; RNA binding [GO:0003723]; sequence-specific DNA binding [GO:0043565]; endoplasmic reticulum…
G-protein coupled bile acid receptor 1-like	-2.47191	3.67e-09	gpbar1	cytoplasm [GO:0005737]; integral component of membrane [GO:0016021]; plasma membrane [GO:0005886]; bile acid receptor activity [GO:0038181]; G protein-coupled bile acid receptor activity [GO:0038182]; cell surface bile acid receptor signaling pathway [GO:0038184]; G protein-coupled receptor signaling pathway [GO:0007186]; positive regulation of cholangiocyte proliferation [GO:1904056]; positive r…
G-protein coupled receptor 4-like	-1.85379	3.02434e-06	ffar4	endocytic vesicle [GO:0030139]; integral component of plasma membrane [GO:0005887]; plasma membrane [GO:0005886]; fatty acid binding [GO:0005504]; G protein-coupled receptor activity [GO:0004930]; peptide binding [GO:0042277]; taste receptor activity [GO:0008527]; fat cell differentiation [GO:0045444]; G protein-coupled receptor signaling pathway [GO:0007186]; hormone secretion [GO:0046879]; nega…
grainyhead-like 1	1.22486	0.00324889	grhl1	cytosol [GO:0005829]; intracellular membrane-bounded organelle [GO:0043231]; nuclear chromatin [GO:0000790]; nucleoplasm [GO:0005654]; nucleus [GO:0005634]; chromatin DNA binding [GO:0031490]; DNA-binding transcription activator activity, RNA polymerase II-specific [GO:0001228]; DNA-binding transcription factor activity [GO:0003700]; DNA-binding transcription factor activity, RNA polymerase II-sp…
grainyhead-like 3	0.332593	0.0135668	grhl3	nuclear chromatin [GO:0000790]; nucleoplasm [GO:0005654]; nucleus [GO:0005634]; chromatin DNA binding [GO:0031490]; DNA-binding transcription activator activity, RNA polymerase II-specific [GO:0001228]; DNA-binding transcription factor activity [GO:0003700]; DNA-binding transcription factor activity, RNA polymerase II-specific [GO:0000981]; RNA polymerase II cis-regulatory region sequence-specifi…
GTPase IMAP family member 4-like	-2.42887	1.01e-08	gimap4
GTP-binding protein 5-like	1.08613	0.0484124	gbp5	cytoplasm [GO:0005737]; cytoplasmic vesicle [GO:0031410]; Golgi apparatus [GO:0005794]; Golgi membrane [GO:0000139]; membrane [GO:0016020]; perinuclear region of cytoplasm [GO:0048471]; GTP binding [GO:0005525]; GTPase activity [GO:0003924]; identical protein binding [GO:0042802]; protein homodimerization activity [GO:0042803]; cellular response to interferon-gamma [GO:0071346]; inflammatory resp…
GTP-binding protein SAR1b-like	2.34095	6.91e-08	sar1b	COPII vesicle coat [GO:0030127]; cytosol [GO:0005829]; endoplasmic reticulum [GO:0005783]; endoplasmic reticulum exit site [GO:0070971]; endoplasmic reticulum membrane [GO:0005789]; ER to Golgi transport vesicle membrane [GO:0012507]; Golgi cisterna membrane [GO:0032580]; GTP binding [GO:0005525]; GTPase activity [GO:0003924]; metal ion binding [GO:0046872]; antigen processing and presentation of…
guanine nucleotide-binding protein G(o) subunit alpha-like	-0.597747	0.0131521	gnao1	cell body [GO:0044297]; dendrite [GO:0030425]; heterotrimeric G-protein complex [GO:0005834]; plasma membrane [GO:0005886]; corticotropin-releasing hormone receptor 1 binding [GO:0051430]; G protein-coupled receptor binding [GO:0001664]; G protein-coupled serotonin receptor binding [GO:0031821]; G-protein beta/gamma-subunit complex binding [GO:0031683]; GTP binding [GO:0005525]; GTPase activity […
Hairy and enhancer of split 5 /Zgc:136520 protein	-2.45596	5.12e-09	her15.1	protein dimerization activity [GO:0046983]; brain development [GO:0007420]; eye development [GO:0001654]; Notch signaling pathway [GO:0007219]; somitogenesis [GO:0001756]
heat shock factor-binding protein 1-like	2.39199	2.27e-08	hsbp1	cytoplasm [GO:0005737]; cytoskeleton [GO:0005856]; cytosol [GO:0005829]; nucleoplasm [GO:0005654]; nucleus [GO:0005634]; identical protein binding [GO:0042802]; transcription corepressor activity [GO:0003714]; cellular heat acclimation [GO:0070370]; endodermal cell differentiation [GO:0035987]; muscle contraction [GO:0006936]; negative regulation of transcription by RNA polymerase II [GO:0000122]…
Hematopoietic lineage cell-specific protein	-0.28712	0.00566781	hcls1	cortical actin cytoskeleton [GO:0030864]; cytoplasm [GO:0005737]; cytosol [GO:0005829]; dendrite [GO:0030425]; lamellipodium [GO:0030027]; mitochondrion [GO:0005739]; nucleus [GO:0005634]; plasma membrane [GO:0005886]; postsynaptic density [GO:0014069]; postsynaptic membrane [GO:0045211]; site of polarized growth [GO:0030427]; transcription factor complex [GO:0005667]; actin filament binding [GO:…
hemolytic toxin Avt-1-like	1.48723	0.00226251		extracellular region [GO:0005576]; nematocyst [GO:0042151]; other organism cell membrane [GO:0044218]; pore complex [GO:0046930]; channel activity [GO:0015267]; toxin activity [GO:0090729]; cation transport [GO:0006812]; hemolysis in other organism involved in symbiotic interaction [GO:0052331]; pore complex assembly [GO:0046931]
HHIP-like protein 1 precursor	-0.50857	0.00829265	hhipl1	extracellular region [GO:0005576]; membrane [GO:0016020]; catalytic activity [GO:0003824]; scavenger receptor activity [GO:0005044]
high affinity cGMP-specific 3',5'-cyclic phosphodiesterase 9A-like	2.21679	1.11e-06	pde9a	cytosol [GO:0005829]; endoplasmic reticulum [GO:0005783]; Golgi apparatus [GO:0005794]; perikaryon [GO:0043204]; perinuclear region of cytoplasm [GO:0048471]; ruffle membrane [GO:0032587]; sarcolemma [GO:0042383]; 3',5'-cyclic-GMP phosphodiesterase activity [GO:0047555]; 3',5'-cyclic-nucleotide phosphodiesterase activity [GO:0004114]; identical protein binding [GO:0042802]; metal ion binding [GO:…
High affinity immunoglobulin epsilon receptor subunit gamma precursor	-0.673847	0.0100286	fcer1g	cell surface [GO:0009986]; external side of plasma membrane [GO:0009897]; Fc-epsilon receptor I complex [GO:0032998]; ficolin-1-rich granule membrane [GO:0101003]; integral component of plasma membrane [GO:0005887]; plasma membrane [GO:0005886]; tertiary granule membrane [GO:0070821]; identical protein binding [GO:0042802]; IgE binding [GO:0019863]; IgE receptor activity [GO:0019767]; IgG binding…
high mobility group nucleosome-binding domain-containing protein 5	-1.4554	8.43361e-05	hmgn5	chromatin [GO:0000785]; mitochondrion [GO:0005739]; nucleoplasm [GO:0005654]; nucleus [GO:0005634]; chromatin binding [GO:0003682]; nucleosomal DNA binding [GO:0031492]; RNA binding [GO:0003723]; chromatin organization [GO:0006325]; negative regulation of apoptotic process [GO:0043066]; negative regulation of cell cycle arrest [GO:0071157]; positive regulation of cell population proliferation [GO…
histidyl-tRNA synthetase 2/ mitochondrial (putative)	0.261625	0.0461253	hars2	cytoplasm [GO:0005737]; cytosol [GO:0005829]; mitochondrial matrix [GO:0005759]; mitochondrion [GO:0005739]; ATP binding [GO:0005524]; histidine-tRNA ligase activity [GO:0004821]; identical protein binding [GO:0042802]; RNA binding [GO:0003723]; histidyl-tRNA aminoacylation [GO:0006427]; translation [GO:0006412]; tRNA aminoacylation for protein translation [GO:0006418]
histone H2A-like	2.55693	5.67e-10	h2ac4	extracellular exosome [GO:0070062]; nuclear chromatin [GO:0000790]; nucleosome [GO:0000786]; nucleus [GO:0005634]; DNA binding [GO:0003677]; protein heterodimerization activity [GO:0046982]; chromatin organization [GO:0006325]; chromatin silencing [GO:0006342]; negative regulation of cell population proliferation [GO:0008285]
homeobox protein Hox-A4	-0.727357	0.000331136	hoxa4	nuclear body [GO:0016604]; nuclear chromatin [GO:0000790]; nucleus [GO:0005634]; activating transcription factor binding [GO:0033613]; DNA-binding transcription activator activity, RNA polymerase II-specific [GO:0001228]; DNA-binding transcription factor activity, RNA polymerase II-specific [GO:0000981]; RNA polymerase II regulatory region sequence-specific DNA binding [GO:0000977]; anatomical st…
homeobox protein MSX-2-like	-1.07675	0.000712145	msx2	cytosol [GO:0005829]; nuclear chromatin [GO:0000790]; nuclear speck [GO:0016607]; nucleus [GO:0005634]; DNA-binding transcription factor activity, RNA polymerase II-specific [GO:0000981]; DNA-binding transcription repressor activity, RNA polymerase II-specific [GO:0001227]; RNA polymerase II regulatory region sequence-specific DNA binding [GO:0000977]; sequence-specific DNA binding [GO:0043565]; …
homeobox protein Nkx-2.2a-like	0.93802	0.0338035	nkx2-2	nuclear chromatin [GO:0000790]; nucleoplasm [GO:0005654]; nucleus [GO:0005634]; chromatin binding [GO:0003682]; cis-regulatory region sequence-specific DNA binding [GO:0000987]; DNA-binding transcription factor activity [GO:0003700]; DNA-binding transcription factor activity, RNA polymerase II-specific [GO:0000981]; RNA polymerase II cis-regulatory region sequence-specific DNA binding [GO:0000978…
homeobox protein zampogna-like	2.37067	0.00199167	zax	nucleus [GO:0005634]; DNA binding [GO:0003677]; sequence-specific DNA binding [GO:0043565]; multicellular organism development [GO:0007275]; positive regulation of transcription by RNA polymerase II [GO:0045944]
human immunodeficiency virus type I enhancer binding protein 1	0.713913	0.00950946	hivep2	nucleoplasm [GO:0005654]; DNA binding [GO:0003677]; metal ion binding [GO:0046872]
hyaluronidase	3.20843	1.65703e-06	hyal1	cytoplasm [GO:0005737]; cytoplasmic vesicle [GO:0031410]; extracellular exosome [GO:0070062]; extracellular space [GO:0005615]; hyaluranon cable [GO:0036117]; lysosomal lumen [GO:0043202]; lysosome [GO:0005764]; hyaluronan synthase activity [GO:0050501]; hyalurononglucosaminidase activity [GO:0004415]; transcription factor binding [GO:0008134]; carbohydrate metabolic process [GO:0005975]; cartila…
Hydroxysteroid (20-beta) dehydrogenase 2	-0.916292	0.00252626	hsd17b10	cytoplasm [GO:0005737]; mitochondrial matrix [GO:0005759]; mitochondrial ribonuclease P complex [GO:0030678]; mitochondrion [GO:0005739]; plasma membrane [GO:0005886]; 3-hydroxy-2-methylbutyryl-CoA dehydrogenase activity [GO:0047015]; 3-hydroxyacyl-CoA dehydrogenase activity [GO:0003857]; cholate 7-alpha-dehydrogenase activity [GO:0008709]; dihydrotestosterone 17-beta-dehydrogenase activity [GO:0…
hypothetical protein LOC100148745	2.22278	9.58e-07
hypothetical protein LOC100690563	1.35393	5.2205e-06
hypothetical protein LOC100692808	2.53761	8.82e-10
hypothetical protein LOC100699448	-2.3701	3.63e-08
hypothetical protein LOC100701629	0.667392	0.000260787
hypothetical protein LOC100705810	-0.823306	1.38901e-10
hypothetical protein LOC100711315	1.26074	0.000182701
hypothetical protein LOC100712394	-0.759487	8.76339e-05
hypoxanthine-guanine phosphoribosyltransferase-like	2.18676	2.19e-06	hprt1	cytoplasm [GO:0005737]; cytosol [GO:0005829]; extracellular exosome [GO:0070062]; guanine phosphoribosyltransferase activity [GO:0052657]; hypoxanthine phosphoribosyltransferase activity [GO:0004422]; identical protein binding [GO:0042802]; magnesium ion binding [GO:0000287]; nucleotide binding [GO:0000166]; adenine salvage [GO:0006168]; central nervous system neuron development [GO:0021954]; cer…
ig heavy chain V-I region HG3-like	2.85243	0.0164045	ighv1-46	external side of plasma membrane [GO:0009897]; extracellular region [GO:0005576]; immunoglobulin complex, circulating [GO:0042571]; plasma membrane [GO:0005886]; antigen binding [GO:0003823]; immunoglobulin receptor binding [GO:0034987]; B cell receptor signaling pathway [GO:0050853]; complement activation [GO:0006956]; complement activation, classical pathway [GO:0006958]; defense response to ba…
ig heavy chain V-III region CAM-like	1.42028	0.0252617	ighv3-30	external side of plasma membrane [GO:0009897]; extracellular region [GO:0005576]; extracellular space [GO:0005615]; immunoglobulin complex, circulating [GO:0042571]; plasma membrane [GO:0005886]; antigen binding [GO:0003823]; immunoglobulin receptor binding [GO:0034987]; B cell receptor signaling pathway [GO:0050853]; complement activation [GO:0006956]; complement activation, classical pathway [G…
ig heavy chain V-III region VH26-like	2.37319	3.41e-08	ighv3-23	blood microparticle [GO:0072562]; external side of plasma membrane [GO:0009897]; extracellular exosome [GO:0070062]; extracellular region [GO:0005576]; extracellular space [GO:0005615]; immunoglobulin complex, circulating [GO:0042571]; plasma membrane [GO:0005886]; antigen binding [GO:0003823]; immunoglobulin receptor binding [GO:0034987]; B cell receptor signaling pathway [GO:0050853]; complemen…
Ig kappa chain V-III region IARC/BL41 precursor	2.44265	7.12e-09	igkv3-20	blood microparticle [GO:0072562]; extracellular exosome [GO:0070062]; extracellular region [GO:0005576]; extracellular space [GO:0005615]; monomeric IgA immunoglobulin complex [GO:0071748]; pentameric IgM immunoglobulin complex [GO:0071756]; plasma membrane [GO:0005886]; secretory IgA immunoglobulin complex [GO:0071751]; antigen binding [GO:0003823]; antibacterial humoral response [GO:0019731]; c…
ig kappa variable 4-1	-2.5581	5.65e-10	igkv	blood microparticle [GO:0072562]; extracellular region [GO:0005576]; extracellular space [GO:0005615]; immunoglobulin complex [GO:0019814]; plasma membrane [GO:0005886]; antigen binding [GO:0003823]; complement activation [GO:0006956]; complement activation, classical pathway [GO:0006958]; Fc-epsilon receptor signaling pathway [GO:0038095]; Fc-gamma receptor signaling pathway involved in phagocyt…
IgM heavy chain VH region	2.53988	8.39e-10	ighv
immunoglobulin heavy chain variable region	-2.44509	6.73e-09	ighv3-23	blood microparticle [GO:0072562]; external side of plasma membrane [GO:0009897]; extracellular exosome [GO:0070062]; extracellular region [GO:0005576]; extracellular space [GO:0005615]; immunoglobulin complex, circulating [GO:0042571]; plasma membrane [GO:0005886]; antigen binding [GO:0003823]; immunoglobulin receptor binding [GO:0034987]; B cell receptor signaling pathway [GO:0050853]; complemen…
immunoglobulin heavy chain variable region, partial	-2.55686	5.67e-10	ighv	blood microparticle [GO:0072562]; external side of plasma membrane [GO:0009897]; extracellular exosome [GO:0070062]; extracellular region [GO:0005576]; extracellular space [GO:0005615]; immunoglobulin complex, circulating [GO:0042571]; plasma membrane [GO:0005886]; antigen binding [GO:0003823]; immunoglobulin receptor binding [GO:0034987]; B cell receptor signaling pathway [GO:0050853]; complemen…
immunoglobulin heavy chain variable region/ partial	-1.11152	0.0357787	ighv3-23	blood microparticle [GO:0072562]; external side of plasma membrane [GO:0009897]; extracellular exosome [GO:0070062]; extracellular region [GO:0005576]; extracellular space [GO:0005615]; immunoglobulin complex, circulating [GO:0042571]; plasma membrane [GO:0005886]; antigen binding [GO:0003823]; immunoglobulin receptor binding [GO:0034987]; B cell receptor signaling pathway [GO:0050853]; complemen…
immunoglobulin kappa chain variable region	0.574839	0.000957533	igkv3-20	blood microparticle [GO:0072562]; extracellular exosome [GO:0070062]; extracellular region [GO:0005576]; extracellular space [GO:0005615]; monomeric IgA immunoglobulin complex [GO:0071748]; pentameric IgM immunoglobulin complex [GO:0071756]; plasma membrane [GO:0005886]; secretory IgA immunoglobulin complex [GO:0071751]; antigen binding [GO:0003823]; antibacterial humoral response [GO:0019731]; c…
immunoglobulin kappa variable 4-1	2.67905	3.41e-09	igkv4-1	blood microparticle [GO:0072562]; extracellular region [GO:0005576]; extracellular space [GO:0005615]; immunoglobulin complex [GO:0019814]; plasma membrane [GO:0005886]; antigen binding [GO:0003823]; complement activation [GO:0006956]; complement activation, classical pathway [GO:0006958]; Fc-epsilon receptor signaling pathway [GO:0038095]; Fc-gamma receptor signaling pathway involved in phagocyt…
immunoglobulin light chain isotype 1/ partial	1.01199	0.013515	igl1	extracellular region [GO:0005576]; immunoglobulin complex [GO:0019814]; plasma membrane [GO:0005886]; adaptive immune response [GO:0002250]
immunoglobulin light chain precursor	0.339886	0.0212188	igkv1d-33	blood microparticle [GO:0072562]; extracellular exosome [GO:0070062]; extracellular region [GO:0005576]; extracellular space [GO:0005615]; immunoglobulin complex [GO:0019814]; plasma membrane [GO:0005886]; antigen binding [GO:0003823]; complement activation [GO:0006956]; complement activation, classical pathway [GO:0006958]; Fc-epsilon receptor signaling pathway [GO:0038095]; Fc-gamma receptor si…
immunoglobulin superfamily member 8-like	1.24903	0.0149555	igsf8	extracellular exosome [GO:0070062]; integral component of membrane [GO:0016021]; intracellular membrane-bounded organelle [GO:0043231]; membrane [GO:0016020]; plasma membrane [GO:0005886]; cell motility [GO:0048870]; nervous system development [GO:0007399]; single fertilization [GO:0007338]; skeletal muscle tissue development [GO:0007519]
immunoglobulin superfamily/ member 10	-0.643285	0.00401417	igsf10	extracellular region [GO:0005576]; ossification [GO:0001503]; regulation of neuron migration [GO:2001222]
immunoglobulin superfamily/ member 3	1.8946	0.00394055	igsf3	cell surface [GO:0009986]; integral component of membrane [GO:0016021]; lacrimal gland development [GO:0032808]
indoleamine 2/3-dioxygenase 2	-2.24278	6.33e-07	ido2	cytoplasm [GO:0005737]; cytosol [GO:0005829]; heme binding [GO:0020037]; indoleamine 2,3-dioxygenase activity [GO:0033754]; metal ion binding [GO:0046872]; tryptophan 2,3-dioxygenase activity [GO:0004833]; 'de novo' NAD biosynthetic process from tryptophan [GO:0034354]; immune system process [GO:0002376]; tryptophan catabolic process [GO:0006569]; tryptophan catabolic process to kynurenine [GO:00…
influenza virus NS1A-binding protein homolog A-like	-0.46118	0.044288	ivns1abp	cytoskeleton [GO:0005856]; cytosol [GO:0005829]; nucleoplasm [GO:0005654]; spliceosomal complex [GO:0005681]; transcription factor complex [GO:0005667]; negative regulation of intrinsic apoptotic signaling pathway [GO:2001243]; negative regulation of protein ubiquitination [GO:0031397]; response to virus [GO:0009615]; RNA splicing [GO:0008380]; transcription by RNA polymerase III [GO:0006383]; vi…
inositol 1/4/5-triphosphate receptor-interacting protein-like	-0.866131	0.00945405	itprip	integral component of membrane [GO:0016021]; membrane [GO:0016020]; nuclear outer membrane [GO:0005640]; plasma membrane [GO:0005886]; protein kinase inhibitor activity [GO:0004860]; negative regulation of extrinsic apoptotic signaling pathway via death domain receptors [GO:1902042]
insulin-like growth factor 2 receptor	-0.394162	0.00297727	igf2r	cell surface [GO:0009986]; clathrin coat [GO:0030118]; clathrin-coated vesicle membrane [GO:0030665]; early endosome [GO:0005769]; endocytic vesicle [GO:0030139]; endosome [GO:0005768]; extracellular exosome [GO:0070062]; focal adhesion [GO:0005925]; Golgi apparatus [GO:0005794]; integral component of plasma membrane [GO:0005887]; late endosome [GO:0005770]; lysosomal membrane [GO:0005765]; membr…
insulin-like growth factor binding protein 4	-0.678029	5.77e-09	igfbp4	endoplasmic reticulum lumen [GO:0005788]; extracellular region [GO:0005576]; extracellular space [GO:0005615]; insulin-like growth factor I binding [GO:0031994]; insulin-like growth factor II binding [GO:0031995]; signaling receptor binding [GO:0005102]; cellular protein metabolic process [GO:0044267]; inflammatory response [GO:0006954]; negative regulation of canonical Wnt signaling pathway [GO:…
integrin alpha-M	3.73602	0.00228155	itgam	cell surface [GO:0009986]; external side of plasma membrane [GO:0009897]; extracellular exosome [GO:0070062]; extracellular space [GO:0005615]; integrin alphaM-beta2 complex [GO:0034688]; integrin complex [GO:0008305]; plasma membrane [GO:0005886]; plasma membrane raft [GO:0044853]; specific granule membrane [GO:0035579]; tertiary granule membrane [GO:0070821]; amyloid-beta binding [GO:0001540]; …
Integrin, beta 4	0.715998	0.0412365	itgb4	cell junction [GO:0030054]; cell leading edge [GO:0031252]; cell surface [GO:0009986]; extracellular exosome [GO:0070062]; focal adhesion [GO:0005925]; hemidesmosome [GO:0030056]; integrin complex [GO:0008305]; nuclear membrane [GO:0031965]; nucleolus [GO:0005730]; plasma membrane [GO:0005886]; receptor complex [GO:0043235]; G protein-coupled receptor binding [GO:0001664]; integrin binding [GO:00…
integrin/ alpha 6	0.184435	0.0179118	itga6	basal plasma membrane [GO:0009925]; basement membrane [GO:0005604]; cell surface [GO:0009986]; external side of plasma membrane [GO:0009897]; filopodium [GO:0030175]; focal adhesion [GO:0005925]; hemidesmosome [GO:0030056]; integrin alpha6-beta4 complex [GO:0034676]; plasma membrane [GO:0005886]; cadherin binding [GO:0045296]; insulin-like growth factor I binding [GO:0031994]; laminin binding [GO…
integrin/ beta 2 (complement component 3 receptor 3 and 4 subunit)	-0.564621	0.00109564	itgb2	cell surface [GO:0009986]; external side of plasma membrane [GO:0009897]; extracellular exosome [GO:0070062]; extracellular vesicle [GO:1903561]; ficolin-1-rich granule membrane [GO:0101003]; focal adhesion [GO:0005925]; integrin alphaL-beta2 complex [GO:0034687]; integrin alphaM-beta2 complex [GO:0034688]; integrin complex [GO:0008305]; membrane [GO:0016020]; plasma membrane [GO:0005886]; plasma…
integrin-alpha FG-GAP repeat-containing protein 2-like	-0.20059	0.00766473	itfg2	cytosol [GO:0005829]; KICSTOR complex [GO:0140007]; lysosomal membrane [GO:0005765]; nucleoplasm [GO:0005654]; cellular response to amino acid starvation [GO:0034198]; cellular response to glucose starvation [GO:0042149]; germinal center B cell differentiation [GO:0002314]; negative regulation of TORC1 signaling [GO:1904262]
interferon regulatory factor 6	1.32965	0.0106983	irf6	cell junction [GO:0030054]; cytoplasm [GO:0005737]; cytosol [GO:0005829]; extracellular exosome [GO:0070062]; nuclear chromatin [GO:0000790]; nucleoplasm [GO:0005654]; nucleus [GO:0005634]; DNA binding [GO:0003677]; DNA-binding transcription activator activity, RNA polymerase II-specific [GO:0001228]; DNA-binding transcription factor activity [GO:0003700]; DNA-binding transcription factor activit…
interferon-induced protein with tetratricopeptide repeats 5	-0.702722	0.0103182	ifit5	actin cytoskeleton [GO:0015629]; apical part of cell [GO:0045177]; cytosol [GO:0005829]; plasma membrane [GO:0005886]; ruffle membrane [GO:0032587]; double-stranded DNA binding [GO:0003690]; poly(U) RNA binding [GO:0008266]; RNA binding [GO:0003723]; RNA cap binding [GO:0000339]; single-stranded RNA binding [GO:0003727]; tRNA binding [GO:0000049]; defense response to virus [GO:0051607]; innate im…
interferon-induced very large GTPase 1-like	2.23473	7.34e-07	gvinp1	cytosol [GO:0005829]; nucleus [GO:0005634]; GTP binding [GO:0005525]
interferon-inducible protein 56	-0.891494	0.00875101	ifit1	cytoplasm [GO:0005737]; cytosol [GO:0005829]; host cell [GO:0043657]; RNA binding [GO:0003723]; cellular response to exogenous dsRNA [GO:0071360]; cellular response to type I interferon [GO:0071357]; defense response to virus [GO:0051607]; intracellular transport of viral protein in host cell [GO:0019060]; negative regulation of helicase activity [GO:0051097]; negative regulation of protein bindi…
interferon-inducible transmembrane protein 1 protein	-1.4962	0.00201804	ifitm1	integral component of membrane [GO:0016021]; membrane [GO:0016020]; plasma membrane [GO:0005886]; protein-containing complex [GO:0032991]; cell surface receptor signaling pathway [GO:0007166]; defense response to virus [GO:0051607]; negative regulation of cell migration [GO:0030336]; negative regulation of cell population proliferation [GO:0008285]; negative regulation of viral entry into host ce…
interleukin 10 receptor/ beta	-0.609263	0.000129586	il10rb	integral component of membrane [GO:0016021]; interleukin-28 receptor complex [GO:0032002]; plasma membrane [GO:0005886]; cytokine receptor activity [GO:0004896]; interleukin-10 receptor activity [GO:0004920]; signaling receptor activity [GO:0038023]; cytokine-mediated signaling pathway [GO:0019221]; defense response to virus [GO:0051607]; immune response [GO:0006955]; inflammatory response [GO:00…
interleukin 18 receptor accessory protein	-0.389609	0.000177975	il18rap	interleukin-18 receptor complex [GO:0045092]; plasma membrane [GO:0005886]; interleukin-18 receptor activity [GO:0042008]; cell population proliferation [GO:0008283]; cellular response to hydrogen peroxide [GO:0070301]; immune response [GO:0006955]; inflammatory response [GO:0006954]; interferon-gamma production [GO:0032609]; interleukin-18-mediated signaling pathway [GO:0035655]; interleukin-6 p…
interleukin 7 receptor	-0.831241	0.000141065	il7r	clathrin-coated vesicle membrane [GO:0030665]; external side of plasma membrane [GO:0009897]; extracellular region [GO:0005576]; integral component of membrane [GO:0016021]; plasma membrane [GO:0005886]; antigen binding [GO:0003823]; cytokine receptor activity [GO:0004896]; interleukin-7 receptor activity [GO:0004917]; B cell proliferation [GO:0042100]; cell morphogenesis [GO:0000902]; cell surfa…
interleukin-8 like protein	-2.65391	5.59e-09	cxcl8	extracellular region [GO:0005576]; extracellular space [GO:0005615]; chemokine activity [GO:0008009]; CXCR chemokine receptor binding [GO:0045236]; interleukin-8 receptor binding [GO:0005153]; angiogenesis [GO:0001525]; antimicrobial humoral immune response mediated by antimicrobial peptide [GO:0061844]; calcium-mediated signaling [GO:0019722]; cell cycle arrest [GO:0007050]; cellular response to…
intermediate filament family orphan 2-like	1.25674	0.0192967	iffo2	intermediate filament [GO:0005882]
involucrin-like	0.910774	0.0400552	ivl	centrosome [GO:0005813]; cornified envelope [GO:0001533]; cytoplasm [GO:0005737]; cytosol [GO:0005829]; extracellular exosome [GO:0070062]; nuclear body [GO:0016604]; cornification [GO:0070268]; isopeptide cross-linking via N6-(L-isoglutamyl)-L-lysine [GO:0018153]; keratinocyte differentiation [GO:0030216]; peptide cross-linking [GO:0018149]; response to UV-B [GO:0010224]
iroquois homeobox 1	-0.775633	0.0361727	irx1	nuclear chromatin [GO:0000790]; DNA-binding transcription factor activity, RNA polymerase II-specific [GO:0000981]; DNA-binding transcription repressor activity, RNA polymerase II-specific [GO:0001227]; sequence-specific DNA binding [GO:0043565]; negative regulation of transcription by RNA polymerase II [GO:0000122]; proximal/distal pattern formation involved in metanephric nephron development [G…
iroquois homeobox 3	0.611577	0.0430343	irx3	axon [GO:0030424]; cytoplasm [GO:0005737]; nuclear chromatin [GO:0000790]; DNA-binding transcription factor activity, RNA polymerase II-specific [GO:0000981]; sequence-specific DNA binding [GO:0043565]; energy homeostasis [GO:0097009]; mesoderm development [GO:0007498]; metanephros development [GO:0001656]; negative regulation of neuron differentiation [GO:0045665]; positive regulation of neuron …
jumonji domain containing 8	0.923493	6.96728e-07	jarid2	ESC/E(Z) complex [GO:0035098]; histone methyltransferase complex [GO:0035097]; mitochondrion [GO:0005739]; nucleoplasm [GO:0005654]; nucleus [GO:0005634]; chromatin binding [GO:0003682]; DNA binding [GO:0003677]; DNA-binding transcription repressor activity, RNA polymerase II-specific [GO:0001227]; histone demethylase activity [GO:0032452]; RNA polymerase II regulatory region sequence-specific DN…
junctional sarcoplasmic reticulum protein 1-like	2.60527	1.71e-10	jsrp1	sarcoplasmic reticulum [GO:0016529]; sarcoplasmic reticulum membrane [GO:0033017]; regulation of ryanodine-sensitive calcium-release channel activity [GO:0060314]; skeletal muscle contraction [GO:0003009]
kelch repeat and BTB domain-containing protein 10-like	2.63332	0.00326374	klhl41	Cul3-RING ubiquitin ligase complex [GO:0031463]; cytoplasm [GO:0005737]; cytoskeleton [GO:0005856]; cytosol [GO:0005829]; endoplasmic reticulum membrane [GO:0005789]; M band [GO:0031430]; nucleoplasm [GO:0005654]; plasma membrane [GO:0005886]; pseudopodium [GO:0031143]; ruffle [GO:0001726]; sarcoplasmic reticulum membrane [GO:0033017]; myofibril assembly [GO:0030239]; post-translational protein m…
kelch repeat and BTB domain-containing protein 13-like	2.31271	1.31e-07	kbtbd13	cytosol [GO:0005829]; post-translational protein modification [GO:0043687]; protein ubiquitination [GO:0016567]
kelch repeat and BTB domain-containing protein 5-like	2.64026	1.08e-10	klhl40	A band [GO:0031672]; Cul3-RING ubiquitin ligase complex [GO:0031463]; cytoplasm [GO:0005737]; I band [GO:0031674]; negative regulation of proteasomal ubiquitin-dependent protein catabolic process [GO:0032435]; negative regulation of protein ubiquitination [GO:0031397]; positive regulation of proteasomal ubiquitin-dependent protein catabolic process [GO:0032436]; positive regulation of protein ubi…
kelch-like 33	2.7669	3.25e-07	klhl33
kelch-like protein 31-like	1.13287	0.031552	klhl31	cytoplasm [GO:0005737]; nucleus [GO:0005634]; negative regulation of JNK cascade [GO:0046329]; negative regulation of protein phosphorylation [GO:0001933]
kelch-like protein 38-like	2.31748	1.19e-07	klhl38
kelch-like protein 40	2.54488	7.5e-10	klhl40
keratin 15	1.50932	0.000515719	krt15	cytosol [GO:0005829]; extracellular exosome [GO:0070062]; intermediate filament [GO:0005882]; nucleus [GO:0005634]; scaffold protein binding [GO:0097110]; structural constituent of cytoskeleton [GO:0005200]; cornification [GO:0070268]; epidermis development [GO:0008544]; keratinization [GO:0031424]
keratin 18	-0.713017	0.0146048	krt18	adherens junction [GO:0005912]; cell periphery [GO:0071944]; centriolar satellite [GO:0034451]; cytoplasm [GO:0005737]; cytosol [GO:0005829]; extracellular exosome [GO:0070062]; intermediate filament [GO:0005882]; keratin filament [GO:0045095]; microtubule organizing center [GO:0005815]; nucleolus [GO:0005730]; perinuclear region of cytoplasm [GO:0048471]; cadherin binding involved in cell-cell a…
keratin, type I cytoskeletal 13-like	0.992546	0.0324067	krt13	cytosol [GO:0005829]; extracellular exosome [GO:0070062]; intermediate filament cytoskeleton [GO:0045111]; keratin filament [GO:0045095]; nucleus [GO:0005634]; structural molecule activity [GO:0005198]; cornification [GO:0070268]; cytoskeleton organization [GO:0007010]; keratinization [GO:0031424]
Keratin, type II cytoskeletal 8-like	1.0681	0.0355551	krt8	apicolateral plasma membrane [GO:0016327]; cell-cell junction [GO:0005911]; costamere [GO:0043034]; cytoplasm [GO:0005737]; cytosol [GO:0005829]; dystrophin-associated glycoprotein complex [GO:0016010]; extracellular exosome [GO:0070062]; intermediate filament [GO:0005882]; intermediate filament cytoskeleton [GO:0045111]; keratin filament [GO:0045095]; nuclear matrix [GO:0016363]; nucleoplasm [GO…
keratin/ type I cytoskeletal 17-like	2.00507	4.46737e-06	krt17	cell periphery [GO:0071944]; cytosol [GO:0005829]; extracellular exosome [GO:0070062]; intermediate filament [GO:0005882]; intermediate filament cytoskeleton [GO:0045111]; MHC class II protein binding [GO:0042289]; MHC class II receptor activity [GO:0032395]; structural constituent of cytoskeleton [GO:0005200]; cornification [GO:0070268]; epidermis development [GO:0008544]; hair follicle morphoge…
kinesin family member 13B	1.08294	0.00575735	kif13b	axon [GO:0030424]; cytoplasm [GO:0005737]; cytosol [GO:0005829]; kinesin complex [GO:0005871]; microtubule [GO:0005874]; microvillus [GO:0005902]; paranode region of axon [GO:0033270]; 14-3-3 protein binding [GO:0071889]; ATP binding [GO:0005524]; ATPase activity [GO:0016887]; microtubule binding [GO:0008017]; microtubule motor activity [GO:0003777]; protein kinase binding [GO:0019901]; microtubu…
Krueppel-like factor 2-like	1.59543	1.18138e-05	klf2	nuclear chromatin [GO:0000790]; nucleus [GO:0005634]; DNA binding [GO:0003677]; DNA-binding transcription factor activity [GO:0003700]; DNA-binding transcription factor activity, RNA polymerase II-specific [GO:0000981]; metal ion binding [GO:0046872]; cell morphogenesis [GO:0000902]; cellular response to cycloheximide [GO:0071409]; cellular response to fluid shear stress [GO:0071498]; cellular re…
Krueppel-like factor 4	1.13241	0.0379714	klf4	cytoplasm [GO:0005737]; nuclear chromatin [GO:0000790]; nuclear euchromatin [GO:0005719]; nuclear transcription factor complex [GO:0044798]; nucleoplasm [GO:0005654]; nucleus [GO:0005634]; beta-catenin binding [GO:0008013]; cis-regulatory region sequence-specific DNA binding [GO:0000987]; DNA-binding transcription activator activity, RNA polymerase II-specific [GO:0001228]; DNA-binding transcript…
Krueppel-like factor 5-like	1.08182	0.0357586	klf5	Golgi apparatus [GO:0005794]; intracellular membrane-bounded organelle [GO:0043231]; nuclear chromatin [GO:0000790]; nucleoplasm [GO:0005654]; nucleus [GO:0005634]; transcription factor complex [GO:0005667]; DNA-binding transcription activator activity, RNA polymerase II-specific [GO:0001228]; DNA-binding transcription factor activity, RNA polymerase II-specific [GO:0000981]; metal ion binding [G…
Krueppel-like factor 6-like	0.760922	0.0287661	klf6	cytosol [GO:0005829]; fibrillar center [GO:0001650]; intracellular membrane-bounded organelle [GO:0043231]; nuclear chromatin [GO:0000790]; nucleolus [GO:0005730]; nucleoplasm [GO:0005654]; nucleus [GO:0005634]; DNA-binding transcription activator activity, RNA polymerase II-specific [GO:0001228]; DNA-binding transcription factor activity, RNA polymerase II-specific [GO:0000981]; metal ion bindin…
Kruppel-like factor 4 (gut)	1.34412	0.000283727	klf4	cytoplasm [GO:0005737]; nuclear chromatin [GO:0000790]; nuclear euchromatin [GO:0005719]; nuclear transcription factor complex [GO:0044798]; nucleoplasm [GO:0005654]; nucleus [GO:0005634]; beta-catenin binding [GO:0008013]; cis-regulatory region sequence-specific DNA binding [GO:0000987]; DNA-binding transcription activator activity, RNA polymerase II-specific [GO:0001228]; DNA-binding transcript…
kyphoscoliosis peptidase	2.71698	0.0181487	ky	cytoskeleton [GO:0005856]; Z disc [GO:0030018]; peptidase activity [GO:0008233]
laminin subunit alpha-3	0.175361	0.0405137	lama3	basement membrane [GO:0005604]; collagen-containing extracellular matrix [GO:0062023]; endoplasmic reticulum [GO:0005783]; extracellular exosome [GO:0070062]; extracellular region [GO:0005576]; laminin-5 complex [GO:0005610]; integrin binding [GO:0005178]; structural molecule activity [GO:0005198]; animal organ morphogenesis [GO:0009887]; cell migration [GO:0016477]; cell-cell adhesion [GO:009860…
Laminin subunit beta-1	-0.964993	0.0209406	lamb1	basement membrane [GO:0005604]; collagen-containing extracellular matrix [GO:0062023]; endoplasmic reticulum lumen [GO:0005788]; extracellular exosome [GO:0070062]; extracellular region [GO:0005576]; extracellular space [GO:0005615]; laminin complex [GO:0043256]; laminin-1 complex [GO:0005606]; laminin-10 complex [GO:0043259]; laminin-2 complex [GO:0005607]; laminin-8 complex [GO:0043257]; perinu…
laminin subunit gamma-2-like	0.549601	0.000141065	lamc2	basement membrane [GO:0005604]; cell cortex [GO:0005938]; collagen-containing extracellular matrix [GO:0062023]; extracellular region [GO:0005576]; extracellular space [GO:0005615]; laminin-2 complex [GO:0005607]; membrane [GO:0016020]; perinuclear region of cytoplasm [GO:0048471]; heparin binding [GO:0008201]; animal organ morphogenesis [GO:0009887]; cell adhesion [GO:0007155]; dendrite developm…
large neutral amino acids transporter small subunit 1-like	0.327092	0.0499091	slc7a5	amino acid transport complex [GO:1990184]; basal plasma membrane [GO:0009925]; basolateral plasma membrane [GO:0016323]; cell surface [GO:0009986]; cytosol [GO:0005829]; external side of apical plasma membrane [GO:0098591]; extracellular exosome [GO:0070062]; integral component of membrane [GO:0016021]; intracellular membrane-bounded organelle [GO:0043231]; lysosomal membrane [GO:0005765]; membra…
lathosterol oxidase-like	0.58181	0.045599	sc5d	endoplasmic reticulum membrane [GO:0005789]; integral component of membrane [GO:0016021]; membrane [GO:0016020]; C-5 sterol desaturase activity [GO:0000248]; iron ion binding [GO:0005506]; oxidoreductase activity [GO:0016491]; cholesterol biosynthetic process via desmosterol [GO:0033489]; cholesterol biosynthetic process via lathosterol [GO:0033490]; lipid metabolic process [GO:0006629]; regulati…
lectin/ galactoside-binding/ soluble/ 4	-2.23445	7.43e-07	lgals4	collagen-containing extracellular matrix [GO:0062023]; cytosol [GO:0005829]; extracellular space [GO:0005615]; plasma membrane [GO:0005886]; carbohydrate binding [GO:0030246]; galactoside binding [GO:0016936]; cell adhesion [GO:0007155]
leiomodin 2 (cardiac)	2.57228	3.95e-10	lmod2	actin filament [GO:0005884]; cytoskeleton [GO:0005856]; M band [GO:0031430]; myofibril [GO:0030016]; sarcomere [GO:0030017]; striated muscle thin filament [GO:0005865]; actin binding [GO:0003779]; actin monomer binding [GO:0003785]; tropomyosin binding [GO:0005523]; actin filament organization [GO:0007015]; actin filament polymerization [GO:0030041]; actin nucleation [GO:0045010]; muscle contract…
leiomodin-3-like	3.71273	0.00215342	lmod3	cytoplasm [GO:0005737]; cytoskeleton [GO:0005856]; M band [GO:0031430]; myofibril [GO:0030016]; striated muscle thin filament [GO:0005865]; actin monomer binding [GO:0003785]; tropomyosin binding [GO:0005523]; actin filament organization [GO:0007015]; actin nucleation [GO:0045010]; muscle contraction [GO:0006936]; myofibril assembly [GO:0030239]; pointed-end actin filament capping [GO:0051694]; p…
lens fiber membrane intrinsic protein-like	1.01878	0.000626877	lim2	cell junction [GO:0030054]; integral component of membrane [GO:0016021]; plasma membrane [GO:0005886]; vesicle [GO:0031982]; structural constituent of eye lens [GO:0005212]; cell-cell junction assembly [GO:0007043]; lens development in camera-type eye [GO:0002088]
lethal(3)malignant brain tumor-like protein 2-like	0.976028	0.0059772	l3mbtl2	nucleoplasm [GO:0005654]; nucleus [GO:0005634]; histone binding [GO:0042393]; methylated histone binding [GO:0035064]; zinc ion binding [GO:0008270]; chromatin organization [GO:0006325]; negative regulation of G0 to G1 transition [GO:0070317]; regulation of transcription, DNA-templated [GO:0006355]
leucine rich repeat containing 1	0.119651	0.0282585	lrrc1	basolateral plasma membrane [GO:0016323]; cell junction [GO:0030054]; cell-cell junction [GO:0005911]; cytosol [GO:0005829]; postsynaptic density [GO:0014069]; synapse [GO:0045202]; cell-cell adhesion [GO:0098609]; establishment or maintenance of epithelial cell apical/basal polarity [GO:0045197]; neurotransmitter receptor transport postsynaptic membrane to endosome [GO:0098968]; neurotransmitter…
leucine rich repeat containing 2	2.28406	2.57e-07	lrrc2
leucine rich repeat containing 8 family/ member E	0.711058	0.0125435	lrrc8e	cytoplasm [GO:0005737]; endoplasmic reticulum membrane [GO:0005789]; integral component of plasma membrane [GO:0005887]; ion channel complex [GO:0034702]; plasma membrane [GO:0005886]; volume-sensitive anion channel activity [GO:0005225]; anion transmembrane transport [GO:0098656]; aspartate transmembrane transport [GO:0015810]; cellular response to osmotic stress [GO:0071470]; transmembrane tran…
leucine-rich repeat protein 1-like	1.0812	0.0366773	lrr1	cytosol [GO:0005829]; post-translational protein modification [GO:0043687]; protein ubiquitination [GO:0016567]
leucine-rich repeat-containing protein 17-like	-0.35933	0.00109564	lrrc17	extracellular matrix [GO:0031012]; extracellular space [GO:0005615]; bone marrow development [GO:0048539]; negative regulation of osteoclast differentiation [GO:0045671]; ossification [GO:0001503]
leucine-rich repeat-containing protein 30-like	2.59369	2.21e-10	lrrc30
Leucine-rich repeat-containing protein 74A	2.26774	3.67e-07	lrrc74a
leucine-rich repeats and transmembrane domains 1	2.42663	1.04e-08	lrtm1	integral component of membrane [GO:0016021]; heparin binding [GO:0008201]; Roundabout binding [GO:0048495]; axon guidance [GO:0007411]; negative chemotaxis [GO:0050919]; positive regulation of synapse assembly [GO:0051965]
leucine-zipper-like transcription regulator 1	-0.230044	0.0179118	lztr1	Cul3-RING ubiquitin ligase complex [GO:0031463]; endomembrane system [GO:0012505]; Golgi apparatus [GO:0005794]; recycling endosome membrane [GO:0055038]; DNA-binding transcription factor activity [GO:0003700]; Ras GTPase binding [GO:0017016]; anatomical structure morphogenesis [GO:0009653]; negative regulation of Ras protein signal transduction [GO:0046580]; protein ubiquitination [GO:0016567]
leukotriene B4 receptor 1-like	-0.611326	0.0359309	ltb4r	integral component of plasma membrane [GO:0005887]; membrane raft [GO:0045121]; plasma membrane [GO:0005886]; G protein-coupled peptide receptor activity [GO:0008528]; galanin receptor activity [GO:0004966]; leukotriene B4 receptor activity [GO:0001632]; leukotriene receptor activity [GO:0004974]; nucleotide binding [GO:0000166]; adenylate cyclase-modulating G protein-coupled receptor signaling p…
ligand-dependent nuclear receptor corepressor-like protein	1.02873	0.00215831	lcorl	nucleus [GO:0005634]; DNA binding [GO:0003677]; DNA-binding transcription factor activity, RNA polymerase II-specific [GO:0000981]; transcription by RNA polymerase II [GO:0006366]
light meromyosin	2.44783	0.00293428	myh7	muscle myosin complex [GO:0005859]; myofibril [GO:0030016]; myosin complex [GO:0016459]; myosin filament [GO:0032982]; sarcomere [GO:0030017]; stress fiber [GO:0001725]; Z disc [GO:0030018]; actin filament binding [GO:0051015]; actin-dependent ATPase activity [GO:0030898]; ATP binding [GO:0005524]; ATPase activity [GO:0016887]; calmodulin binding [GO:0005516]; microfilament motor activity [GO:000…
LIM domain 7	0.71123	0.000136687	lmo7	apical plasma membrane [GO:0016324]; cell surface [GO:0009986]; cytoplasm [GO:0005737]; cytosol [GO:0005829]; focal adhesion [GO:0005925]; nuclear envelope [GO:0005635]; nucleus [GO:0005634]; ubiquitin ligase complex [GO:0000151]; metal ion binding [GO:0046872]; ubiquitin-protein transferase activity [GO:0004842]; positive regulation of transcription by RNA polymerase II [GO:0045944]; post-transl…
LIM domain and actin-binding protein 1-like	0.54395	0.0133097	lima1	actin cytoskeleton [GO:0015629]; brush border membrane [GO:0031526]; cleavage furrow [GO:0032154]; cytosol [GO:0005829]; focal adhesion [GO:0005925]; plasma membrane [GO:0005886]; ruffle [GO:0001726]; stress fiber [GO:0001725]; actin filament binding [GO:0051015]; actin monomer binding [GO:0003785]; cadherin binding [GO:0045296]; metal ion binding [GO:0046872]; actin filament bundle assembly [GO:…
LIM domain only protein 7-like	-0.383655	0.00246898	lmo7	apical plasma membrane [GO:0016324]; cell surface [GO:0009986]; cytoplasm [GO:0005737]; cytosol [GO:0005829]; focal adhesion [GO:0005925]; nuclear envelope [GO:0005635]; nucleus [GO:0005634]; ubiquitin ligase complex [GO:0000151]; metal ion binding [GO:0046872]; ubiquitin-protein transferase activity [GO:0004842]; positive regulation of transcription by RNA polymerase II [GO:0045944]; post-transl…
LIM domain-binding protein 3-like	0.506685	0.00666443	ldb3	cytoskeleton [GO:0005856]; filamentous actin [GO:0031941]; perinuclear region of cytoplasm [GO:0048471]; pseudopodium [GO:0031143]; stress fiber [GO:0001725]; Z disc [GO:0030018]; actin binding [GO:0003779]; cytoskeletal protein binding [GO:0008092]; metal ion binding [GO:0046872]; muscle alpha-actinin binding [GO:0051371]; protein kinase C binding [GO:0005080]; actin cytoskeleton organization [G…
lipase/ endothelial	0.364421	0.00228155	lipg	cell surface [GO:0009986]; early endosome [GO:0005769]; extracellular region [GO:0005576]; extracellular space [GO:0005615]; Golgi apparatus [GO:0005794]; heparin binding [GO:0008201]; lipase activity [GO:0016298]; lipoprotein lipase activity [GO:0004465]; phospholipase A1 activity [GO:0008970]; phospholipase activity [GO:0004620]; cell population proliferation [GO:0008283]; cholesterol homeostas…
lipopolysaccharide-induced tumor necrosis factor-alpha factor homolog	1.04159	0.002892	litaf	cytoplasmic side of early endosome membrane [GO:0098559]; cytoplasmic side of late endosome membrane [GO:0098560]; cytoplasmic side of lysosomal membrane [GO:0098574]; cytoplasmic side of plasma membrane [GO:0009898]; cytosol [GO:0005829]; Golgi apparatus [GO:0005794]; Golgi membrane [GO:0000139]; intracellular membrane-bounded organelle [GO:0043231]; lysosomal membrane [GO:0005765]; nucleoplasm …
Long-chain-fatty-acid--CoA ligase ACSBG2-like	-2.07774	5.79e-05	acsbg2	cytoplasm [GO:0005737]; cytosol [GO:0005829]; membrane [GO:0016020]; mitochondrion [GO:0005739]; acyl-CoA hydrolase activity [GO:0047617]; acyl-CoA ligase activity [GO:0003996]; arachidonate-CoA ligase activity [GO:0047676]; ATP binding [GO:0005524]; decanoate-CoA ligase activity [GO:0102391]; long-chain fatty acid-CoA ligase activity [GO:0004467]; cell differentiation [GO:0030154]; fatty acid me…
LOW QUALITY PROTEIN: glutathione peroxidase 2	1.28341	0.000699426	gpx2	cytoplasm [GO:0005737]; cytosol [GO:0005829]; electron transfer activity [GO:0009055]; glutathione peroxidase activity [GO:0004602]; peroxidase activity [GO:0004601]; cellular response to oxidative stress [GO:0034599]
lysyl oxidase-like 2	-0.112852	0.0334782	loxl2	basement membrane [GO:0005604]; chromatin [GO:0000785]; collagen-containing extracellular matrix [GO:0062023]; endoplasmic reticulum [GO:0005783]; extracellular space [GO:0005615]; membrane [GO:0016020]; nucleoplasm [GO:0005654]; nucleus [GO:0005634]; calcium ion binding [GO:0005509]; copper ion binding [GO:0005507]; electron transfer activity [GO:0009055]; oligosaccharide binding [GO:0070492]; p…
lysyl oxidase-like 4	-0.651587	0.00110631	loxl4	extracellular exosome [GO:0070062]; extracellular space [GO:0005615]; membrane [GO:0016020]; receptor complex [GO:0043235]; copper ion binding [GO:0005507]; protein-lysine 6-oxidase activity [GO:0004720]; scavenger receptor activity [GO:0005044]; collagen fibril organization [GO:0030199]; peptidyl-lysine oxidation [GO:0018057]
LZIC	2.26655	3.73e-07	lzic	beta-catenin binding [GO:0008013]; response to ionizing radiation [GO:0010212]
macrophage mannose receptor 1-like	2.07158	3.18e-10	mrc1	cell surface [GO:0009986]; endosome membrane [GO:0010008]; integral component of plasma membrane [GO:0005887]; plasma membrane [GO:0005886]; cargo receptor activity [GO:0038024]; mannose binding [GO:0005537]; signaling receptor activity [GO:0038023]; transmembrane signaling receptor activity [GO:0004888]; virus receptor activity [GO:0001618]; cellular response to interferon-gamma [GO:0071346]; ce…
mannosyl (alpha-1/3-)-glycoprotein beta-1/2-N-acetylglucosaminyltransferase	0.687121	0.0268595	mgat1	extracellular exosome [GO:0070062]; extracellular vesicle [GO:1903561]; Golgi apparatus [GO:0005794]; Golgi membrane [GO:0000139]; integral component of membrane [GO:0016021]; membrane [GO:0016020]; acetylglucosaminyltransferase activity [GO:0008375]; alpha-1,3-mannosylglycoprotein 2-beta-N-acetylglucosaminyltransferase activity [GO:0003827]; manganese ion binding [GO:0030145]; in utero embryonic…
MAP/microtubule affinity-regulating kinase 3-like	-0.513067	0.0373605	mark3	cytoplasm [GO:0005737]; cytosol [GO:0005829]; dendrite [GO:0030425]; extracellular exosome [GO:0070062]; plasma membrane [GO:0005886]; ATP binding [GO:0005524]; protein serine/threonine kinase activity [GO:0004674]; tau protein binding [GO:0048156]; tau-protein kinase activity [GO:0050321]; intracellular signal transduction [GO:0035556]; MAPK cascade [GO:0000165]; microtubule cytoskeleton organiz…
MARVEL domain-containing protein 2-like	1.20675	0.0196231	marveld2	apical plasma membrane [GO:0016324]; basolateral plasma membrane [GO:0016323]; bicellular tight junction [GO:0005923]; cell junction [GO:0030054]; cytoplasm [GO:0005737]; cytoplasmic vesicle [GO:0031410]; integral component of membrane [GO:0016021]; paranodal junction [GO:0033010]; Schmidt-Lanterman incisure [GO:0043220]; tricellular tight junction [GO:0061689]; bicellular tight junction assembly…
matrix metallopeptidase 15 (membrane-inserted)	-0.530999	0.0179714	mmp15	extracellular matrix [GO:0031012]; extracellular space [GO:0005615]; integral component of plasma membrane [GO:0005887]; plasma membrane [GO:0005886]; enzyme activator activity [GO:0008047]; metalloaminopeptidase activity [GO:0070006]; metalloendopeptidase activity [GO:0004222]; zinc ion binding [GO:0008270]; cellular protein modification process [GO:0006464]; collagen catabolic process [GO:00305…
matrix metalloproteinase-14-like	-0.547986	0.0412426	mmp14	cytoplasmic vesicle [GO:0031410]; cytosol [GO:0005829]; extracellular matrix [GO:0031012]; extracellular space [GO:0005615]; focal adhesion [GO:0005925]; Golgi lumen [GO:0005796]; integral component of plasma membrane [GO:0005887]; intermediate filament cytoskeleton [GO:0045111]; macropinosome [GO:0044354]; melanosome [GO:0042470]; nucleus [GO:0005634]; plasma membrane [GO:0005886]; endopeptidase…
Matrix metalloproteinase-23-like	2.19253	1.91e-06	mmp23	collagen-containing extracellular matrix [GO:0062023]; endoplasmic reticulum membrane [GO:0005789]; extracellular matrix [GO:0031012]; extracellular space [GO:0005615]; integral component of membrane [GO:0016021]; metalloendopeptidase activity [GO:0004222]; metallopeptidase activity [GO:0008237]; zinc ion binding [GO:0008270]; collagen catabolic process [GO:0030574]; extracellular matrix organiza…
MAX gene-associated protein	0.875846	0.00463448	mga	MLL1 complex [GO:0071339]; nuclear chromatin [GO:0000790]; nucleoplasm [GO:0005654]; nucleus [GO:0005634]; DNA-binding transcription activator activity, RNA polymerase II-specific [GO:0001228]; DNA-binding transcription factor activity, RNA polymerase II-specific [GO:0000981]; protein dimerization activity [GO:0046983]; RNA polymerase II activating transcription factor binding [GO:0001102]; RNA p…
membrane associated guanylate kinase/ WW and PDZ domain containing 3	2.7017	3.74e-05	magi3	bicellular tight junction [GO:0005923]; cell junction [GO:0030054]; cell-cell junction [GO:0005911]; cytoplasm [GO:0005737]; membrane [GO:0016020]; nucleus [GO:0005634]; plasma membrane [GO:0005886]; ATP binding [GO:0005524]; guanylate kinase activity [GO:0004385]; molecular adaptor activity [GO:0060090]; apoptotic process [GO:0006915]; intracellular signal transduction [GO:0035556]; regulation o…
membrane transport protein XK-like	0.832935	0.0104624	xk	cell [GO:0005623]; integral component of membrane [GO:0016021]; plasma membrane [GO:0005886]; transporter activity [GO:0005215]; amino acid transport [GO:0006865]; cellular calcium ion homeostasis [GO:0006874]; cellular magnesium ion homeostasis [GO:0010961]; myelination [GO:0042552]; regulation of axon diameter [GO:0031133]; regulation of cell size [GO:0008361]; skeletal muscle fiber development…
metastasis-associated in colon cancer protein 1	0.787964	0.0295116	macc1	cytoplasm [GO:0005737]; mitochondrion [GO:0005739]; nucleus [GO:0005634]; DNA-binding transcription activator activity, RNA polymerase II-specific [GO:0001228]; growth factor activity [GO:0008083]; RNA polymerase II regulatory region sequence-specific DNA binding [GO:0000977]; positive regulation of cell division [GO:0051781]; positive regulation of transcription by RNA polymerase II [GO:0045944]
methylenetetrahydrofolate dehydrogenase (NADP+ dependent) 1-like	0.195023	0.00971468	mthfd1	cytoplasm [GO:0005737]; cytosol [GO:0005829]; extracellular exosome [GO:0070062]; membrane [GO:0016020]; mitochondrion [GO:0005739]; ATP binding [GO:0005524]; formate-tetrahydrofolate ligase activity [GO:0004329]; methenyltetrahydrofolate cyclohydrolase activity [GO:0004477]; methylenetetrahydrofolate dehydrogenase (NAD+) activity [GO:0004487]; methylenetetrahydrofolate dehydrogenase (NADP+) acti…
methyltransferase like 21C	2.76816	3.54e-10	mettl21c	nucleus [GO:0005634]; protein-containing complex [GO:0032991]; heat shock protein binding [GO:0031072]; protein-lysine N-methyltransferase activity [GO:0016279]; cellular response to dexamethasone stimulus [GO:0071549]; hormone-mediated apoptotic signaling pathway [GO:0008628]; protein methylation [GO:0006479]; regulation of release of sequestered calcium ion into cytosol by sarcoplasmic reticulu…
methyltransferase like 24	-2.11766	0.0108448	mettl24	extracellular region [GO:0005576]; methyltransferase activity [GO:0008168]; methylation [GO:0032259]
MHC class I antigen	-2.50648	1.75e-09	hla-g	cis-Golgi network membrane [GO:0033106]; early endosome [GO:0005769]; early endosome membrane [GO:0031901]; ER to Golgi transport vesicle membrane [GO:0012507]; external side of plasma membrane [GO:0009897]; extracellular space [GO:0005615]; filopodium membrane [GO:0031527]; Golgi membrane [GO:0000139]; integral component of lumenal side of endoplasmic reticulum membrane [GO:0071556]; membrane [G…
microsomal triglyceride transfer protein	2.22422	9.4e-07	mttp	basolateral plasma membrane [GO:0016323]; endoplasmic reticulum [GO:0005783]; endoplasmic reticulum lumen [GO:0005788]; Golgi apparatus [GO:0005794]; receptor complex [GO:0043235]; ceramide 1-phosphate transfer activity [GO:1902388]; lipid binding [GO:0008289]; lipid transporter activity [GO:0005319]; phospholipid transfer activity [GO:0120014]; phospholipid transporter activity [GO:0005548]; pro…
microtubule-associated protein tau/ partial	-2.46102	4.67e-09	mapt	axolemma [GO:0030673]; axon [GO:0030424]; axon cytoplasm [GO:1904115]; cell [GO:0005623]; cell body [GO:0044297]; cytoplasm [GO:0005737]; cytoplasmic ribonucleoprotein granule [GO:0036464]; cytosol [GO:0005829]; dendrite [GO:0030425]; dendritic spine [GO:0043197]; extracellular region [GO:0005576]; glial cell projection [GO:0097386]; growth cone [GO:0030426]; main axon [GO:0044304]; membrane raft…
minor histocompatibility protein HA-1-like	-0.776847	1.93083e-05	arhgap45	azurophil granule lumen [GO:0035578]; cytosol [GO:0005829]; extracellular region [GO:0005576]; membrane [GO:0016020]; ruffle membrane [GO:0032587]; secretory granule lumen [GO:0034774]; GTPase activator activity [GO:0005096]; metal ion binding [GO:0046872]; intracellular signal transduction [GO:0035556]; neutrophil degranulation [GO:0043312]; regulation of small GTPase mediated signal transductio…
mitochondrial import receptor subunit TOM5 homolog	-2.26058	4.25e-07	tomm5	integral component of membrane [GO:0016021]; mitochondrial outer membrane [GO:0005741]; mitochondrial outer membrane translocase complex [GO:0005742]; mitochondrion [GO:0005739]; macroautophagy [GO:0016236]; protein targeting to mitochondrion [GO:0006626]
mitochondrial ribosomal protein S27	1.47699	0.0349305	mrps27	cytoplasm [GO:0005737]; mitochondrial inner membrane [GO:0005743]; mitochondrial small ribosomal subunit [GO:0005763]; mitochondrion [GO:0005739]; nucleolus [GO:0005730]; nucleoplasm [GO:0005654]; plasma membrane [GO:0005886]; mitochondrial ribosome binding [GO:0097177]; rRNA binding [GO:0019843]; tRNA binding [GO:0000049]; cell population proliferation [GO:0008283]; mitochondrial translational e…
mitochondrial uncoupling protein 3	2.31904	1.15e-07	ucp3	integral component of membrane [GO:0016021]; mitochondrial inner membrane [GO:0005743]; mitochondrion [GO:0005739]; oxidative phosphorylation uncoupler activity [GO:0017077]; transporter activity [GO:0005215]; adaptive thermogenesis [GO:1990845]; aging [GO:0007568]; cellular response to hormone stimulus [GO:0032870]; fatty acid metabolic process [GO:0006631]; lipid metabolic process [GO:0006629];…
mitogen-activated protein kinase kinase kinase kinase 2	-0.135433	0.0350182	mapkapk2	centrosome [GO:0005813]; cytoplasm [GO:0005737]; cytosol [GO:0005829]; extracellular exosome [GO:0070062]; nucleoplasm [GO:0005654]; nucleus [GO:0005634]; ATP binding [GO:0005524]; calcium-dependent protein serine/threonine kinase activity [GO:0009931]; calmodulin binding [GO:0005516]; mitogen-activated protein kinase binding [GO:0051019]; protein kinase activity [GO:0004672]; protein serine/thre…
mitogen-activated protein kinase-binding protein 1-like	-0.668489	0.000875767	mapkbp1	cytoplasm [GO:0005737]; mitotic spindle pole [GO:0097431]; nucleolus [GO:0005730]; nucleoplasm [GO:0005654]; negative regulation of defense response to bacterium [GO:1900425]; negative regulation of I-kappaB kinase/NF-kappaB signaling [GO:0043124]; negative regulation of interleukin-8 secretion [GO:2000483]
Mix paired-like homeobox	2.3799	2.95e-08	mixl1	nuclear chromatin [GO:0000790]; nucleoplasm [GO:0005654]; nucleus [GO:0005634]; cis-regulatory region sequence-specific DNA binding [GO:0000987]; DNA-binding transcription activator activity, RNA polymerase II-specific [GO:0001228]; identical protein binding [GO:0042802]; protein homodimerization activity [GO:0042803]; RNA polymerase II cis-regulatory region sequence-specific DNA binding [GO:0000…
moesin-like	-0.231517	0.00494923	msn	apical part of cell [GO:0045177]; apical plasma membrane [GO:0016324]; basolateral plasma membrane [GO:0016323]; blood microparticle [GO:0072562]; cell periphery [GO:0071944]; cell surface [GO:0009986]; cytoplasm [GO:0005737]; cytoskeleton [GO:0005856]; cytosol [GO:0005829]; extracellular exosome [GO:0070062]; extracellular space [GO:0005615]; filopodium [GO:0030175]; focal adhesion [GO:0005925];…
monocarboxylate transporter 2-like	2.25423	4.87e-07	slc16a7	integral component of membrane [GO:0016021]; integral component of plasma membrane [GO:0005887]; plasma membrane [GO:0005886]; lactate transmembrane transporter activity [GO:0015129]; monocarboxylic acid transmembrane transporter activity [GO:0008028]; pyruvate secondary active transmembrane transporter activity [GO:0005477]; pyruvate transmembrane transporter activity [GO:0050833]; symporter act…
MORC family CW-type zinc finger 3	0.406116	0.0386601	morc3	nuclear matrix [GO:0016363]; nucleoplasm [GO:0005654]; PML body [GO:0016605]; RNA binding [GO:0003723]; zinc ion binding [GO:0008270]; cell aging [GO:0007569]; maintenance of protein location in nucleus [GO:0051457]; negative regulation of fibroblast proliferation [GO:0048147]; peptidyl-serine phosphorylation [GO:0018105]; post-embryonic development [GO:0009791]; protein phosphorylation [GO:00064…
mothers against decapentaplegic homolog 6-like	-0.162118	0.00405305	smad6	cytoplasm [GO:0005737]; cytosol [GO:0005829]; Golgi apparatus [GO:0005794]; nuclear body [GO:0016604]; nuclear chromatin [GO:0000790]; nucleoplasm [GO:0005654]; nucleus [GO:0005634]; protein-containing complex [GO:0032991]; transcription factor complex [GO:0005667]; chromatin binding [GO:0003682]; co-SMAD binding [GO:0070410]; DNA-binding transcription factor activity, RNA polymerase II-specific …
MRF4	2.41468	1.36e-08	myf6	nuclear chromatin [GO:0000790]; nucleoplasm [GO:0005654]; nucleus [GO:0005634]; RNA polymerase II transcription factor complex [GO:0090575]; DNA-binding transcription activator activity, RNA polymerase II-specific [GO:0001228]; DNA-binding transcription factor activity [GO:0003700]; DNA-binding transcription factor activity, RNA polymerase II-specific [GO:0000981]; protein dimerization activity […
mucin 5AC/ oligomeric mucus/gel-forming	1.3368	0.0179616	muc5ac	cytoplasm [GO:0005737]; extracellular exosome [GO:0070062]; extracellular space [GO:0005615]; Golgi lumen [GO:0005796]; mucus layer [GO:0070701]; plasma membrane [GO:0005886]; extracellular matrix structural constituent [GO:0005201]; O-glycan processing [GO:0016266]; phosphatidylinositol-mediated signaling [GO:0048015]; stimulatory C-type lectin receptor signaling pathway [GO:0002223]
mucin-17-like	1.38412	3.43e-10	muc17	apical plasma membrane [GO:0016324]; cell [GO:0005623]; collagen-containing extracellular matrix [GO:0062023]; external side of plasma membrane [GO:0009897]; Golgi lumen [GO:0005796]; integral component of membrane [GO:0016021]; plasma membrane [GO:0005886]; extracellular matrix constituent, lubricant activity [GO:0030197]; PDZ domain binding [GO:0030165]; cellular homeostasis [GO:0019725]; O-gly…
mucin-5AC-like	1.1344	0.00012782	muc5ac	cytoplasm [GO:0005737]; extracellular exosome [GO:0070062]; extracellular space [GO:0005615]; Golgi lumen [GO:0005796]; mucus layer [GO:0070701]; plasma membrane [GO:0005886]; extracellular matrix structural constituent [GO:0005201]; O-glycan processing [GO:0016266]; phosphatidylinositol-mediated signaling [GO:0048015]; stimulatory C-type lectin receptor signaling pathway [GO:0002223]
muscarinic acetylcholine receptor M2	-0.523987	0.000207157	chrm2	asymmetric synapse [GO:0032279]; axon terminus [GO:0043679]; cell junction [GO:0030054]; cholinergic synapse [GO:0098981]; clathrin-coated vesicle membrane [GO:0030665]; dendrite [GO:0030425]; glutamatergic synapse [GO:0098978]; integral component of membrane [GO:0016021]; integral component of plasma membrane [GO:0005887]; integral component of postsynaptic membrane [GO:0099055]; integral compon…
myelin protein zero-like 2	0.43224	0.043547	mpzl1	cell surface [GO:0009986]; focal adhesion [GO:0005925]; integral component of plasma membrane [GO:0005887]; structural molecule activity [GO:0005198]; cell-cell signaling [GO:0007267]; transmembrane receptor protein tyrosine kinase signaling pathway [GO:0007169]
Myelin-associated glycoprotein	0.511629	0.0332483	mag	compact myelin [GO:0043218]; cytoplasm [GO:0005737]; integral component of plasma membrane [GO:0005887]; membrane raft [GO:0045121]; mesaxon [GO:0097453]; myelin sheath [GO:0043209]; myelin sheath adaxonal region [GO:0035749]; paranode region of axon [GO:0033270]; plasma membrane [GO:0005886]; Schmidt-Lanterman incisure [GO:0043220]; carbohydrate binding [GO:0030246]; ganglioside GT1b binding [GO…
myeloid-associated differentiation marker-like protein 2	2.54748	7.06e-10	myadm	cell-cell junction [GO:0005911]; cortical actin cytoskeleton [GO:0030864]; integral component of membrane [GO:0016021]; membrane raft [GO:0045121]; plasma membrane [GO:0005886]; ruffle [GO:0001726]; establishment of endothelial barrier [GO:0061028]; membrane raft organization [GO:0031579]; negative regulation of actin filament polymerization [GO:0030837]; negative regulation of gene expression [G…
myod	2.67018	3.97e-09	myod1	myofibril [GO:0030016]; nuclear chromatin [GO:0000790]; nucleoplasm [GO:0005654]; nucleus [GO:0005634]; transcription factor complex [GO:0005667]; chromatin binding [GO:0003682]; chromatin DNA binding [GO:0031490]; DNA-binding transcription activator activity, RNA polymerase II-specific [GO:0001228]; DNA-binding transcription factor activity, RNA polymerase II-specific [GO:0000981]; E-box binding…
myogenin	2.46684	4.1e-09	myog	nuclear chromatin [GO:0000790]; nucleoplasm [GO:0005654]; nucleus [GO:0005634]; protein-DNA complex [GO:0032993]; transcription factor complex [GO:0005667]; chromatin DNA binding [GO:0031490]; DNA-binding transcription activator activity, RNA polymerase II-specific [GO:0001228]; DNA-binding transcription factor activity [GO:0003700]; DNA-binding transcription factor activity, RNA polymerase II-sp…
myomegalin	0.625448	6.9e-05	pde4dip	centrosome [GO:0005813]; cytoplasm [GO:0005737]; Golgi apparatus [GO:0005794]; myofibril [GO:0030016]; nucleus [GO:0005634]; enzyme binding [GO:0019899]; molecular adaptor activity [GO:0060090]; astral microtubule organization [GO:0030953]; cellular protein-containing complex assembly [GO:0034622]; positive regulation of microtubule nucleation [GO:0090063]; regulation of Golgi organization [GO:19…
myomesin 1/ 185kDa	1.02088	0.0430931	myom1	M band [GO:0031430]; sarcomere [GO:0030017]; striated muscle myosin thick filament [GO:0005863]; striated muscle thin filament [GO:0005865]; Z disc [GO:0030018]; actin filament binding [GO:0051015]; identical protein binding [GO:0042802]; kinase binding [GO:0019900]; muscle alpha-actinin binding [GO:0051371]; protein homodimerization activity [GO:0042803]; structural constituent of muscle [GO:000…
myomesin-1-like	0.845591	0.00766473	myom1	M band [GO:0031430]; sarcomere [GO:0030017]; striated muscle myosin thick filament [GO:0005863]; striated muscle thin filament [GO:0005865]; Z disc [GO:0030018]; actin filament binding [GO:0051015]; identical protein binding [GO:0042802]; kinase binding [GO:0019900]; muscle alpha-actinin binding [GO:0051371]; protein homodimerization activity [GO:0042803]; structural constituent of muscle [GO:000…
myomesin-2-like	0.488986	0.0438561	myom2	M band [GO:0031430]; mitochondrion [GO:0005739]; myosin filament [GO:0032982]; sarcomere [GO:0030017]; striated muscle thin filament [GO:0005865]; Z disc [GO:0030018]; actin filament binding [GO:0051015]; kinase binding [GO:0019900]; muscle alpha-actinin binding [GO:0051371]; structural constituent of muscle [GO:0008307]; actin filament organization [GO:0007015]; cardiac muscle fiber development …
myosin binding protein C/ slow type	0.741087	0.0379124	mybpc1	cytosol [GO:0005829]; myofibril [GO:0030016]; myosin filament [GO:0032982]; actin binding [GO:0003779]; structural constituent of muscle [GO:0008307]; titin binding [GO:0031432]; cell adhesion [GO:0007155]; muscle filament sliding [GO:0030049]
myosin heavy chain	3.77144	0.00326374	myh2	actin cytoskeleton [GO:0015629]; actomyosin [GO:0042641]; actomyosin contractile ring [GO:0005826]; adherens junction [GO:0005912]; brush border [GO:0005903]; cell [GO:0005623]; cell leading edge [GO:0031252]; cleavage furrow [GO:0032154]; cytoplasm [GO:0005737]; cytosol [GO:0005829]; extracellular exosome [GO:0070062]; focal adhesion [GO:0005925]; immunological synapse [GO:0001772]; membrane [GO…
Myosin heavy chain 7-like	2.67847	3.41e-10	myh7	muscle myosin complex [GO:0005859]; myofibril [GO:0030016]; myosin complex [GO:0016459]; myosin filament [GO:0032982]; sarcomere [GO:0030017]; stress fiber [GO:0001725]; Z disc [GO:0030018]; actin filament binding [GO:0051015]; actin-dependent ATPase activity [GO:0030898]; ATP binding [GO:0005524]; ATPase activity [GO:0016887]; calmodulin binding [GO:0005516]; microfilament motor activity [GO:000…
myosin heavy chain b230L18-L2-1	2.42119	1.16e-08	myh9	actin cytoskeleton [GO:0015629]; actomyosin [GO:0042641]; actomyosin contractile ring [GO:0005826]; adherens junction [GO:0005912]; brush border [GO:0005903]; cell [GO:0005623]; cell leading edge [GO:0031252]; cleavage furrow [GO:0032154]; cytoplasm [GO:0005737]; cytosol [GO:0005829]; extracellular exosome [GO:0070062]; focal adhesion [GO:0005925]; immunological synapse [GO:0001772]; membrane [GO…
Myosin heavy chain M000005	0.94932	0.00351023	myh9	actin cytoskeleton [GO:0015629]; actomyosin [GO:0042641]; actomyosin contractile ring [GO:0005826]; adherens junction [GO:0005912]; brush border [GO:0005903]; cell [GO:0005623]; cell leading edge [GO:0031252]; cleavage furrow [GO:0032154]; cytoplasm [GO:0005737]; cytosol [GO:0005829]; extracellular exosome [GO:0070062]; focal adhesion [GO:0005925]; immunological synapse [GO:0001772]; membrane [GO…
myosin heavy chain, fast skeletal muscle	10.0327	0.00315147	myh1	actin cytoskeleton [GO:0015629]; actomyosin [GO:0042641]; actomyosin contractile ring [GO:0005826]; adherens junction [GO:0005912]; brush border [GO:0005903]; cell [GO:0005623]; cell leading edge [GO:0031252]; cleavage furrow [GO:0032154]; cytoplasm [GO:0005737]; cytosol [GO:0005829]; extracellular exosome [GO:0070062]; focal adhesion [GO:0005925]; immunological synapse [GO:0001772]; membrane [GO…
myosin heavy chain, fast skeletal muscle-like	12.0528	0.000912608	myh1l	cell-cell junction [GO:0005911]; cytosol [GO:0005829]; muscle myosin complex [GO:0005859]; myofibril [GO:0030016]; myosin filament [GO:0032982]; protein-containing complex [GO:0032991]; sarcomere [GO:0030017]; actin filament binding [GO:0051015]; ATP binding [GO:0005524]; calmodulin binding [GO:0005516]; microfilament motor activity [GO:0000146]; Fc-gamma receptor signaling pathway involved in ph…
myosin heavy chain, fast skeletal muscle-like	6.16954	2.0393e-05	myh1l	A band [GO:0031672]; cytoplasmic ribonucleoprotein granule [GO:0036464]; intercalated disc [GO:0014704]; muscle myosin complex [GO:0005859]; myosin filament [GO:0032982]; actin filament binding [GO:0051015]; ATP binding [GO:0005524]; calmodulin binding [GO:0005516]; motor activity [GO:0003774]; muscle contraction [GO:0006936]
myosin heavy chain, partial	9.22396	0.0245221	myh1	actin cytoskeleton [GO:0015629]; actomyosin [GO:0042641]; actomyosin contractile ring [GO:0005826]; adherens junction [GO:0005912]; brush border [GO:0005903]; cell [GO:0005623]; cell leading edge [GO:0031252]; cleavage furrow [GO:0032154]; cytoplasm [GO:0005737]; cytosol [GO:0005829]; extracellular exosome [GO:0070062]; focal adhesion [GO:0005925]; immunological synapse [GO:0001772]; membrane [GO…
myosin heavy chain/ fast skeletal muscle-like/ partial	4.82779	0.000375846	myh1	myofibril [GO:0030016]; myosin complex [GO:0016459]; myosin filament [GO:0032982]; actin filament binding [GO:0051015]; ATP binding [GO:0005524]; calmodulin binding [GO:0005516]; motor activity [GO:0003774]
myosin light chain 2	1.01262	0.00152052	myl2	A band [GO:0031672]; cardiac myofibril [GO:0097512]; cytoskeleton [GO:0005856]; cytosol [GO:0005829]; myofibril [GO:0030016]; myosin complex [GO:0016459]; sarcomere [GO:0030017]; actin monomer binding [GO:0003785]; calcium ion binding [GO:0005509]; myosin heavy chain binding [GO:0032036]; structural constituent of muscle [GO:0008307]; cardiac muscle contraction [GO:0060048]; cardiac myofibril ass…
myosin light chain 3, skeletal muscle	7.38829	2.0481e-05	myl1	cytosol [GO:0005829]; muscle myosin complex [GO:0005859]; myofibril [GO:0030016]; sarcomere [GO:0030017]; calcium ion binding [GO:0005509]; structural constituent of muscle [GO:0008307]; cardiac muscle contraction [GO:0060048]; muscle contraction [GO:0006936]; muscle filament sliding [GO:0030049]
Myosin light chain kinase family member 4	2.40682	1.6e-08	mylk4	ATP binding [GO:0005524]; myosin light chain kinase activity [GO:0004687]
myosin regulatory light chain 2/ ventricular/cardiac muscle	2.51431	1.44e-09	myl2	A band [GO:0031672]; cardiac myofibril [GO:0097512]; cytoskeleton [GO:0005856]; cytosol [GO:0005829]; myofibril [GO:0030016]; myosin complex [GO:0016459]; sarcomere [GO:0030017]; actin monomer binding [GO:0003785]; calcium ion binding [GO:0005509]; myosin heavy chain binding [GO:0032036]; structural constituent of muscle [GO:0008307]; cardiac muscle contraction [GO:0060048]; cardiac myofibril ass…
myosin-7	2.65002	5.96e-11	myh7	muscle myosin complex [GO:0005859]; myofibril [GO:0030016]; myosin complex [GO:0016459]; myosin filament [GO:0032982]; sarcomere [GO:0030017]; stress fiber [GO:0001725]; Z disc [GO:0030018]; actin filament binding [GO:0051015]; actin-dependent ATPase activity [GO:0030898]; ATP binding [GO:0005524]; ATPase activity [GO:0016887]; calmodulin binding [GO:0005516]; microfilament motor activity [GO:000…
myosin-7-like	2.61651	1.27e-10	myh7	muscle myosin complex [GO:0005859]; myofibril [GO:0030016]; myosin complex [GO:0016459]; myosin filament [GO:0032982]; sarcomere [GO:0030017]; stress fiber [GO:0001725]; Z disc [GO:0030018]; actin filament binding [GO:0051015]; actin-dependent ATPase activity [GO:0030898]; ATP binding [GO:0005524]; ATPase activity [GO:0016887]; calmodulin binding [GO:0005516]; microfilament motor activity [GO:000…
Myosin-binding protein H-like	2.17242	3.01e-11	mybphl	in utero embryonic development [GO:0001701]
myotilin-like	0.904181	0.0454123	myot	actin cytoskeleton [GO:0015629]; axon [GO:0030424]; neuronal cell body [GO:0043025]; plasma membrane [GO:0005886]; sarcolemma [GO:0042383]; Z disc [GO:0030018]; actin binding [GO:0003779]; alpha-actinin binding [GO:0051393]; axon guidance receptor activity [GO:0008046]; structural constituent of muscle [GO:0008307]; homophilic cell adhesion via plasma membrane adhesion molecules [GO:0007156]; mus…
myozenin 1	2.6498	3.92e-10	myoz1	actin cytoskeleton [GO:0015629]; nucleus [GO:0005634]; pseudopodium [GO:0031143]; Z disc [GO:0030018]; actin binding [GO:0003779]; FATZ binding [GO:0051373]; protein serine/threonine phosphatase inhibitor activity [GO:0004865]; telethonin binding [GO:0031433]; myofibril assembly [GO:0030239]; negative regulation of calcineurin-NFAT signaling cascade [GO:0070885]; negative regulation of skeletal m…
N-acetylneuraminic acid synthase	1.38707	0.036337	nans	cytoplasm [GO:0005737]; cytosol [GO:0005829]; extracellular exosome [GO:0070062]; N-acetylneuraminate synthase activity [GO:0050462]; N-acylneuraminate cytidylyltransferase activity [GO:0008781]; N-acylneuraminate-9-phosphate synthase activity [GO:0047444]; carbohydrate biosynthetic process [GO:0016051]; CMP-N-acetylneuraminate biosynthetic process [GO:0006055]
N-acetyltransferase 10	0.801176	0.00793988	nat10	membrane [GO:0016020]; midbody [GO:0030496]; nuclear chromosome, telomeric region [GO:0000784]; nucleolus [GO:0005730]; nucleoplasm [GO:0005654]; nucleus [GO:0005634]; telomerase holoenzyme complex [GO:0005697]; ATP binding [GO:0005524]; DNA polymerase binding [GO:0070182]; mRNA N-acetyltransferase activity [GO:0106162]; N-acetyltransferase activity [GO:0008080]; RNA binding [GO:0003723]; rRNA cy…
NACHT, LRR and PYD domains-containing protein 12	-0.48027	0.0470661	nlrp12	cytoplasm [GO:0005737]; ATP binding [GO:0005524]; cysteine-type endopeptidase activator activity involved in apoptotic process [GO:0008656]; activation of cysteine-type endopeptidase activity involved in apoptotic process [GO:0006919]; cellular response to cytokine stimulus [GO:0071345]; dendritic cell migration [GO:0036336]; negative regulation of cytokine secretion [GO:0050710]; negative regula…
NACHT, LRR and PYD domains-containing protein 3	-1.37255	5.64878e-06	nlrp3	cytoplasm [GO:0005737]; cytosol [GO:0005829]; endoplasmic reticulum [GO:0005783]; extracellular region [GO:0005576]; Golgi membrane [GO:0000139]; NLRP3 inflammasome complex [GO:0072559]; nucleus [GO:0005634]; ATP binding [GO:0005524]; identical protein binding [GO:0042802]; peptidoglycan binding [GO:0042834]; sequence-specific DNA binding [GO:0043565]; transcription factor binding [GO:0008134]; a…
NADH dehydrogenase 1 alpha subcomplex subunit 6-like	2.31048	1.37e-07	ndufa6	mitochondrial inner membrane [GO:0005743]; mitochondrial membrane [GO:0031966]; mitochondrial respiratory chain complex I [GO:0005747]; NADH dehydrogenase (ubiquinone) activity [GO:0008137]; mitochondrial electron transport, NADH to ubiquinone [GO:0006120]; mitochondrial respiratory chain complex I assembly [GO:0032981]; response to oxidative stress [GO:0006979]
NADH dehydrogenase flavoprotein 2/ mitochondrial precursor	-0.605358	0.000102195	ndufv2	mitochondrial inner membrane [GO:0005743]; mitochondrial respiratory chain complex I [GO:0005747]; mitochondrion [GO:0005739]; 2 iron, 2 sulfur cluster binding [GO:0051537]; electron transfer activity [GO:0009055]; metal ion binding [GO:0046872]; NADH dehydrogenase (ubiquinone) activity [GO:0008137]; cardiac muscle tissue development [GO:0048738]; mitochondrial electron transport, NADH to ubiquin…
nebulin-related-anchoring protein	0.934802	0.00389211	nrap	fascia adherens [GO:0005916]; muscle tendon junction [GO:0005927]; Z disc [GO:0030018]; actin binding [GO:0003779]; actin filament binding [GO:0051015]; metal ion binding [GO:0046872]; muscle alpha-actinin binding [GO:0051371]; cardiac muscle thin filament assembly [GO:0071691]; muscle fiber development [GO:0048747]
neoverrucotoxin subunit alpha	2.32698	3.67219e-07	stxa	extracellular region [GO:0005576]; toxin activity [GO:0090729]; hemolysis in other organism [GO:0044179]
netrin 4	-1.42136	0.0356523	ntn4	laminin complex [GO:0043256]; plasma membrane [GO:0005886]; laminin-1 binding [GO:0043237]; animal organ morphogenesis [GO:0009887]; axon guidance [GO:0007411]; basement membrane assembly [GO:0070831]; cell migration [GO:0016477]; neuron remodeling [GO:0016322]; regulation of branching involved in salivary gland morphogenesis by extracellular matrix-epithelial cell signaling [GO:0060668]; substra…
neuroblast differentiation-associated protein AHNAK	1.95853	0.00537147	ahnak	actin cytoskeleton [GO:0015629]; cell-cell contact zone [GO:0044291]; costamere [GO:0043034]; cytoplasm [GO:0005737]; cytosol [GO:0005829]; extracellular exosome [GO:0070062]; focal adhesion [GO:0005925]; lysosomal membrane [GO:0005765]; membrane [GO:0016020]; nucleus [GO:0005634]; plasma membrane [GO:0005886]; sarcolemma [GO:0042383]; T-tubule [GO:0030315]; vesicle [GO:0031982]; cadherin binding…
neuroblast differentiation-associated protein AHNAK-like	1.31101	2.16862e-07	ahnakl	actin cytoskeleton [GO:0015629]; cell-cell contact zone [GO:0044291]; costamere [GO:0043034]; cytoplasm [GO:0005737]; cytosol [GO:0005829]; extracellular exosome [GO:0070062]; focal adhesion [GO:0005925]; lysosomal membrane [GO:0005765]; membrane [GO:0016020]; nucleus [GO:0005634]; plasma membrane [GO:0005886]; sarcolemma [GO:0042383]; T-tubule [GO:0030315]; vesicle [GO:0031982]; cadherin binding…
Neurofilament heavy polypeptide	-1.09407	0.00100524	nefh	axon [GO:0030424]; cytoplasm [GO:0005737]; cytoskeleton [GO:0005856]; neurofibrillary tangle [GO:0097418]; neurofilament [GO:0005883]; postsynaptic density [GO:0014069]; postsynaptic intermediate filament cytoskeleton [GO:0099160]; Schaffer collateral - CA1 synapse [GO:0098685]; dynein complex binding [GO:0070840]; kinesin binding [GO:0019894]; microtubule binding [GO:0008017]; protein binding, b…
NHS-like 2	2.40277	1.77e-08	nhs	apical plasma membrane [GO:0016324]; bicellular tight junction [GO:0005923]; cell junction [GO:0030054]; focal adhesion [GO:0005925]; Golgi apparatus [GO:0005794]; lamellipodium [GO:0030027]; nuclear body [GO:0016604]; cell differentiation [GO:0030154]; lens development in camera-type eye [GO:0002088]
NIF3-like protein 1-like	0.587991	0.0011034	nif3l1	cytoplasm [GO:0005737]; mitochondrion [GO:0005739]; nucleus [GO:0005634]; identical protein binding [GO:0042802]; transcription factor binding [GO:0008134]; negative regulation of nucleic acid-templated transcription [GO:1903507]; neuron differentiation [GO:0030182]; positive regulation of transcription, DNA-templated [GO:0045893]
NIMA-related kinase 12	-2.24203	6.38e-07	nek8	centrosome [GO:0005813]; ciliary base [GO:0097546]; ciliary inversin compartment [GO:0097543]; cilium [GO:0005929]; cytoplasm [GO:0005737]; ATP binding [GO:0005524]; metal ion binding [GO:0046872]; protein serine/threonine kinase activity [GO:0004674]; animal organ morphogenesis [GO:0009887]; chromosome segregation [GO:0007059]; determination of left/right symmetry [GO:0007368]; heart development…
NLR family CARD domain-containing protein 3-like	0.798933	0.0306283	nlrc3	centriolar satellite [GO:0034451]; cytoplasm [GO:0005737]; cytosol [GO:0005829]; intracellular membrane-bounded organelle [GO:0043231]; perinuclear region of cytoplasm [GO:0048471]; ATP binding [GO:0005524]; phosphatidylinositol 3-kinase regulatory subunit binding [GO:0036312]; I-kappaB kinase/NF-kappaB signaling [GO:0007249]; intracellular signal transduction [GO:0035556]; negative regulation of…
NLR family/ CARD domain containing 5	2.48522	2.71e-09	nlrc5	centrosome [GO:0005813]; cytoplasm [GO:0005737]; cytosol [GO:0005829]; nucleus [GO:0005634]; ATP binding [GO:0005524]; RNA polymerase II cis-regulatory region sequence-specific DNA binding [GO:0000978]; defense response to virus [GO:0051607]; innate immune response [GO:0045087]; intracellular signal transduction [GO:0035556]; negative regulation of NF-kappaB transcription factor activity [GO:0032…
NOP2/Sun domain family/ member 4	-0.921919	0.00585922	nsun4	mitochondrial large ribosomal subunit [GO:0005762]; mitochondrial matrix [GO:0005759]; methyltransferase activity [GO:0008168]; rRNA (cytosine-C5-)-methyltransferase activity [GO:0009383]; small ribosomal subunit rRNA binding [GO:0070181]; mature ribosome assembly [GO:0042256]; positive regulation of mitochondrial translation [GO:0070131]; RNA methylation [GO:0001510]; rRNA methylation [GO:003116…
novel immune-type receptor 13	-2.33466	8e-08	nitr13	integral component of membrane [GO:0016021]
novel immune-type receptor 14	-2.499	1.98e-09	nitr14b
novel immune-type receptor 30	-2.37492	3.35e-08	nitr30	integral component of membrane [GO:0016021]
novel protein similar to SPEG complex locus (speg)	2.13292	7.52e-11	speg	nucleus [GO:0005634]; ATP binding [GO:0005524]; protein kinase activity [GO:0004672]; protein serine/threonine kinase activity [GO:0004674]; cardiovascular system development [GO:0072358]; muscle cell differentiation [GO:0042692]; muscle organ development [GO:0007517]; negative regulation of cell population proliferation [GO:0008285]
NUAK family SNF1-like kinase 2-like	0.467399	0.0289884	nuak2	cytoplasm [GO:0005737]; nucleus [GO:0005634]; ATP binding [GO:0005524]; magnesium ion binding [GO:0000287]; protein serine/threonine kinase activity [GO:0004674]; actin cytoskeleton organization [GO:0030036]; apoptotic process [GO:0006915]; cellular response to glucose starvation [GO:0042149]; intracellular signal transduction [GO:0035556]; negative regulation of apoptotic process [GO:0043066]; p…
nuclear factor 7/ ovary-like	1.0033	0.00500084	nf7	nucleus [GO:0005634]; DNA binding [GO:0003677]; zinc ion binding [GO:0008270]; multicellular organism development [GO:0007275]
nuclear factor interleukin-3-regulated protein	-1.33126	5.98499e-07	nfil3	nuclear chromatin [GO:0000790]; nucleus [GO:0005634]; DNA binding [GO:0003677]; DNA-binding transcription factor activity [GO:0003700]; DNA-binding transcription factor activity, RNA polymerase II-specific [GO:0000981]; DNA-binding transcription repressor activity, RNA polymerase II-specific [GO:0001227]; RNA polymerase II cis-regulatory region sequence-specific DNA binding [GO:0000978]; RNA poly…
nuclear factor of activated T-cells/ cytoplasmic 2-like	-0.705406	0.000165951	nfatc2	cytoplasm [GO:0005737]; cytosol [GO:0005829]; nuclear chromatin [GO:0000790]; nuclear transcription factor complex [GO:0044798]; nucleoplasm [GO:0005654]; nucleus [GO:0005634]; ribonucleoprotein complex [GO:1990904]; transcription factor complex [GO:0005667]; chromatin binding [GO:0003682]; DNA binding [GO:0003677]; DNA-binding transcription activator activity, RNA polymerase II-specific [GO:0001…
nuclear receptor subfamily 0/ group B/ member 1	2.27551	3.1e-07	nr0b1	centriolar satellite [GO:0034451]; cytoplasm [GO:0005737]; intracellular membrane-bounded organelle [GO:0043231]; membrane [GO:0016020]; nuclear chromatin [GO:0000790]; nuclear speck [GO:0016607]; nucleoplasm [GO:0005654]; nucleus [GO:0005634]; polysomal ribosome [GO:0042788]; AF-2 domain binding [GO:0050682]; DNA binding [GO:0003677]; DNA hairpin binding [GO:0032448]; DNA-binding transcription f…
nuclear receptor subfamily 4 group A member 1-like	0.7714	0.0384954	nr4a1	cytosol [GO:0005829]; mitochondrion [GO:0005739]; nuclear chromatin [GO:0000790]; nuclear membrane [GO:0031965]; nucleoplasm [GO:0005654]; nucleus [GO:0005634]; transcription factor complex [GO:0005667]; DNA binding [GO:0003677]; DNA-binding transcription activator activity, RNA polymerase II-specific [GO:0001228]; DNA-binding transcription factor activity, RNA polymerase II-specific [GO:0000981]…
nuclear receptor subfamily 4 group A member 2-like	-2.24001	6.61e-07	nr4a2	cytoplasm [GO:0005737]; nuclear chromatin [GO:0000790]; nuclear speck [GO:0016607]; nucleoplasm [GO:0005654]; nucleus [GO:0005634]; transcription factor complex [GO:0005667]; beta-catenin binding [GO:0008013]; DNA binding [GO:0003677]; DNA-binding transcription activator activity, RNA polymerase II-specific [GO:0001228]; DNA-binding transcription factor activity, RNA polymerase II-specific [GO:00…
nucleolar protein 11-like	1.15691	0.0240354	nop11
nucleoside diphosphate kinase A-like	2.62754	9.82e-10	nme1	cell [GO:0005623]; centrosome [GO:0005813]; cytoplasm [GO:0005737]; cytosol [GO:0005829]; extracellular exosome [GO:0070062]; intermediate filament [GO:0005882]; membrane [GO:0016020]; mitochondrial outer membrane [GO:0005741]; nucleus [GO:0005634]; perinuclear region of cytoplasm [GO:0048471]; ruffle membrane [GO:0032587]; ATP binding [GO:0005524]; deoxyribonuclease activity [GO:0004536]; enzyme…
obscurin	0.459837	0.0332139	obscn	cytosol [GO:0005829]; M band [GO:0031430]; myofibril [GO:0030016]; nuclear body [GO:0016604]; plasma membrane [GO:0005886]; sarcolemma [GO:0042383]; Z disc [GO:0030018]; ankyrin binding [GO:0030506]; ATP binding [GO:0005524]; calmodulin binding [GO:0005516]; guanyl-nucleotide exchange factor activity [GO:0005085]; metal ion binding [GO:0046872]; phosphatidylinositol-3,4,5-trisphosphate binding [G…
obscurin-like/ partial	1.70828	5.4323e-05	obsl1	3M complex [GO:1990393]; centrosome [GO:0005813]; cytoplasm [GO:0005737]; cytosol [GO:0005829]; Golgi apparatus [GO:0005794]; intercalated disc [GO:0014704]; M band [GO:0031430]; perinuclear region of cytoplasm [GO:0048471]; Z disc [GO:0030018]; cytoskeletal adaptor activity [GO:0008093]; cardiac myofibril assembly [GO:0055003]; cytoskeleton organization [GO:0007010]; Golgi organization [GO:00070…
occludin	0.572541	0.0475379	ocln	apical plasma membrane [GO:0016324]; apicolateral plasma membrane [GO:0016327]; bicellular tight junction [GO:0005923]; cell junction [GO:0030054]; cell leading edge [GO:0031252]; cell-cell junction [GO:0005911]; cytoplasmic vesicle [GO:0031410]; endocytic vesicle [GO:0030139]; integral component of membrane [GO:0016021]; lateral plasma membrane [GO:0016328]; lysosomal membrane [GO:0005765]; plas…
odd-skipped related 1	1.02059	0.00929056	osr1	cytosol [GO:0005829]; extrinsic component of membrane [GO:0019898]; nuclear chromatin [GO:0000790]; nucleus [GO:0005634]; DNA-binding transcription factor activity, RNA polymerase II-specific [GO:0000981]; metal ion binding [GO:0046872]; RNA polymerase II regulatory region sequence-specific DNA binding [GO:0000977]; cell differentiation [GO:0030154]; cell proliferation involved in kidney developm…
odz/ odd Oz/ten-m homolog 1	-2.04264	0.00660392	odz1	integral component of membrane [GO:0016021]; signal transduction [GO:0007165]
olfactomedin-4-like	0.322062	0.0216129	olfm4	cytosol [GO:0005829]; extracellular exosome [GO:0070062]; extracellular region [GO:0005576]; extracellular space [GO:0005615]; intercellular bridge [GO:0045171]; mitochondrion [GO:0005739]; nucleoplasm [GO:0005654]; perinuclear region of cytoplasm [GO:0048471]; plasma membrane [GO:0005886]; protein-containing complex [GO:0032991]; specific granule [GO:0042581]; specific granule lumen [GO:0035580]…
olfactomedin-like	1.53415	8.69714e-06	olfm1	axon [GO:0030424]; axonal growth cone [GO:0044295]; cell [GO:0005623]; cell junction [GO:0030054]; endoplasmic reticulum [GO:0005783]; extracellular space [GO:0005615]; neuronal cell body [GO:0043025]; perikaryon [GO:0043204]; synapse [GO:0045202]; atrioventricular valve formation [GO:0003190]; cardiac epithelial to mesenchymal transition [GO:0060317]; negative regulation of gene expression [GO:0…
olfactomedin-like protein 3A-like	-1.19627	0.00121633	olfml3	extracellular vesicle [GO:1903561]; multicellular organism development [GO:0007275]
organic solute transporter subunit alpha-like	2.29827	1.85e-07	slc51a	basolateral plasma membrane [GO:0016323]; endoplasmic reticulum membrane [GO:0005789]; integral component of membrane [GO:0016021]; plasma membrane [GO:0005886]; protein-containing complex [GO:0032991]; bile acid transmembrane transporter activity [GO:0015125]; protein heterodimerization activity [GO:0046982]; protein homodimerization activity [GO:0042803]; bile acid and bile salt transport [GO:0…
osteocalcin 2	-1.39383	0.00253268	bglap	cytoplasm [GO:0005737]; dendrite [GO:0030425]; endoplasmic reticulum lumen [GO:0005788]; extracellular region [GO:0005576]; extracellular space [GO:0005615]; Golgi lumen [GO:0005796]; perikaryon [GO:0043204]; rough endoplasmic reticulum [GO:0005791]; vesicle [GO:0031982]; calcium ion binding [GO:0005509]; hydroxyapatite binding [GO:0046848]; structural constituent of bone [GO:0008147]; structural…
OTU domain containing 7A	-0.169445	0.0176876	otud7a	cytoplasm [GO:0005737]; cytosol [GO:0005829]; nucleus [GO:0005634]; DNA binding [GO:0003677]; K63-linked polyubiquitin modification-dependent protein binding [GO:0070530]; thiol-dependent ubiquitin-specific protease activity [GO:0004843]; thiol-dependent ubiquitinyl hydrolase activity [GO:0036459]; zinc ion binding [GO:0008270]; negative regulation of I-kappaB kinase/NF-kappaB signaling [GO:00431…
outer dense fiber of sperm tails 3-like 2	2.22847	8.5e-07	odf3l2b	spermatid development [GO:0007286]
OX-2 membrane glycoprotein-like	0.984599	0.000191821	cd200	axon [GO:0030424]; cell body [GO:0044297]; cell surface [GO:0009986]; integral component of plasma membrane [GO:0005887]; membrane [GO:0016020]; neuron projection [GO:0043005]; neuronal cell body [GO:0043025]; plasma membrane [GO:0005886]; glycosylated region protein binding [GO:0140081]; protein binding involved in heterotypic cell-cell adhesion [GO:0086080]; cell-cell adhesion [GO:0098609]; het…
oxysterol-binding protein-related protein 1-like	-0.796685	0.0109699	osbpl1a	cytosol [GO:0005829]; extracellular exosome [GO:0070062]; intracellular membrane-bounded organelle [GO:0043231]; late endosome [GO:0005770]; membrane [GO:0016020]; cholesterol binding [GO:0015485]; lipid binding [GO:0008289]; phospholipid binding [GO:0005543]; sterol binding [GO:0032934]; sterol transporter activity [GO:0015248]; antigen processing and presentation of exogenous peptide antigen vi…
p21 protein (Cdc42/Rac)-activated kinase 6	0.527566	0.00511141	pak6	cell junction [GO:0030054]; cytoplasm [GO:0005737]; fibrillar center [GO:0001650]; nucleoplasm [GO:0005654]; ATP binding [GO:0005524]; cadherin binding [GO:0045296]; protein serine/threonine kinase activity [GO:0004674]; activation of protein kinase activity [GO:0032147]; apoptotic process [GO:0006915]; cytoskeleton organization [GO:0007010]; learning [GO:0007612]; locomotory behavior [GO:0007626…
P2Y purinoceptor 1-like	-1.50169	5.01462e-07	p2ry1	apical plasma membrane [GO:0016324]; basolateral plasma membrane [GO:0016323]; cell [GO:0005623]; cell body [GO:0044297]; cell surface [GO:0009986]; cilium [GO:0005929]; dendrite [GO:0030425]; glutamatergic synapse [GO:0098978]; integral component of plasma membrane [GO:0005887]; integral component of presynaptic active zone membrane [GO:0099059]; mitochondrion [GO:0005739]; plasma membrane [GO:0…
p65 NF-kB subunit	-0.395567	0.00812305	rela	cytoplasm [GO:0005737]; cytosol [GO:0005829]; glutamatergic synapse [GO:0098978]; I-kappaB/NF-kappaB complex [GO:0033256]; NF-kappaB p50/p65 complex [GO:0035525]; nuclear chromatin [GO:0000790]; nucleoplasm [GO:0005654]; nucleus [GO:0005634]; transcription factor complex [GO:0005667]; actinin binding [GO:0042805]; activating transcription factor binding [GO:0033613]; ankyrin repeat binding [GO:00…
p8 transcription factor	0.709202	0.0264446	nupr1	cytoplasm [GO:0005737]; nucleoplasm [GO:0005654]; nucleus [GO:0005634]; perinuclear region of cytoplasm [GO:0048471]; protein-DNA complex [GO:0032993]; acetyltransferase activator activity [GO:0010698]; chromatin binding [GO:0003682]; DNA binding [GO:0003677]; transcription coactivator activity [GO:0003713]; acute inflammatory response [GO:0002526]; intrinsic apoptotic signaling pathway in respon…
PAK4-inhibitor inka1	0.779887	0.0300983	inka1	cytoplasm [GO:0005737]; nucleus [GO:0005634]; protein kinase binding [GO:0019901]; protein serine/threonine kinase inhibitor activity [GO:0030291]; neural tube development [GO:0021915]
pancreatic progenitor cell differentiation and proliferation factor	2.50063	1.92e-09	ppdpf	cell differentiation [GO:0030154]; multicellular organism development [GO:0007275]
pannexin-3-like	-1.11552	2.53973e-06	panx3	gap junction [GO:0005921]; integral component of membrane [GO:0016021]; plasma membrane [GO:0005886]; structural molecule activity [GO:0005198]; wide pore channel activity [GO:0022829]; cation transport [GO:0006812]; cell-cell signaling [GO:0007267]; positive regulation of interleukin-1 secretion [GO:0050716]
papilin/ proteoglycan-like sulfated glycoprotein	-0.563375	0.00278703	papln	extracellular region [GO:0005576]; peptidase activity [GO:0008233]; serine-type endopeptidase inhibitor activity [GO:0004867]
par-3 partitioning defective 3 homolog	0.932384	0.0461515	pard3	adherens junction [GO:0005912]; apical junction complex [GO:0043296]; apical plasma membrane [GO:0016324]; axonal growth cone [GO:0044295]; bicellular tight junction [GO:0005923]; cell [GO:0005623]; cell cortex [GO:0005938]; cell junction [GO:0030054]; cell-cell junction [GO:0005911]; cytoplasm [GO:0005737]; cytoplasmic ribonucleoprotein granule [GO:0036464]; cytoskeleton [GO:0005856]; cytosol [G…
parvalbumin	2.36836	3.74e-08	pvalb	axon [GO:0030424]; cuticular plate [GO:0032437]; cytoplasm [GO:0005737]; neuronal cell body [GO:0043025]; nucleus [GO:0005634]; protein-containing complex [GO:0032991]; stereocilium [GO:0032420]; calcium ion binding [GO:0005509]; identical protein binding [GO:0042802]; protein-containing complex binding [GO:0044877]; cochlea development [GO:0090102]
patched domain-containing protein 3-like	-2.25941	4.35e-07	ptchd3	integral component of membrane [GO:0016021]; sperm midpiece [GO:0097225]; spermatid development [GO:0007286]
patoxin-a subunit	-2.06392	3.82e-10	patx-a
PDZ and LIM domain 7 (enigma)	0.736125	0.0300686	pdlim7	actin cytoskeleton [GO:0015629]; adherens junction [GO:0005912]; cytosol [GO:0005829]; filamentous actin [GO:0031941]; focal adhesion [GO:0005925]; nucleoplasm [GO:0005654]; ruffle [GO:0001726]; stress fiber [GO:0001725]; Z disc [GO:0030018]; actin binding [GO:0003779]; metal ion binding [GO:0046872]; muscle alpha-actinin binding [GO:0051371]; actin cytoskeleton organization [GO:0030036]; axon gu…
PDZ and LIM domain protein 5	0.402244	0.0378477	pdlim5	actin cytoskeleton [GO:0015629]; adherens junction [GO:0005912]; cell projection [GO:0042995]; cytosol [GO:0005829]; filamentous actin [GO:0031941]; membrane [GO:0016020]; postsynaptic density [GO:0014069]; presynapse [GO:0098793]; stress fiber [GO:0001725]; Z disc [GO:0030018]; actin binding [GO:0003779]; actinin binding [GO:0042805]; cadherin binding involved in cell-cell adhesion [GO:0098641];…
pecanex-like protein 1-like	-1.4066	0.017195	pcnx1	integral component of membrane [GO:0016021]
pentraxin fusion protein-like	2.4203	1.18e-08	pxn1	metal ion binding [GO:0046872]
Peptide YY	2.38868	2.4e-08	pyy	extracellular region [GO:0005576]; extracellular space [GO:0005615]; G protein-coupled receptor binding [GO:0001664]; hormone activity [GO:0005179]; neuropeptide hormone activity [GO:0005184]; feeding behavior [GO:0007631]; G protein-coupled receptor signaling pathway [GO:0007186]; intestinal epithelial cell differentiation [GO:0060575]; neuropeptide signaling pathway [GO:0007218]
perforin 1 (pore forming protein)	1.26988	4.72181e-07	prf1	cytolytic granule [GO:0044194]; cytosol [GO:0005829]; endosome lumen [GO:0031904]; extracellular region [GO:0005576]; integral component of membrane [GO:0016021]; membrane [GO:0016020]; plasma membrane [GO:0005886]; calcium ion binding [GO:0005509]; identical protein binding [GO:0042802]; wide pore channel activity [GO:0022829]; apoptotic process [GO:0006915]; cellular defense response [GO:000696…
perforin-1-like	-0.730301	4.48726e-05	prf1	cytolytic granule [GO:0044194]; cytosol [GO:0005829]; endosome lumen [GO:0031904]; extracellular region [GO:0005576]; integral component of membrane [GO:0016021]; membrane [GO:0016020]; plasma membrane [GO:0005886]; calcium ion binding [GO:0005509]; identical protein binding [GO:0042802]; wide pore channel activity [GO:0022829]; apoptotic process [GO:0006915]; cellular defense response [GO:000696…
pericentrin	-0.599892	0.044288	pcnt	centriolar satellite [GO:0034451]; centriole [GO:0005814]; centrosome [GO:0005813]; cytosol [GO:0005829]; membrane [GO:0016020]; microtubule [GO:0005874]; calmodulin binding [GO:0005516]; molecular adaptor activity [GO:0060090]; ciliary basal body-plasma membrane docking [GO:0097711]; cilium assembly [GO:0060271]; G2/M transition of mitotic cell cycle [GO:0000086]; microtubule cytoskeleton organi…
periplakin	1.12897	0.00211428	ppl	cornified envelope [GO:0001533]; cytoplasm [GO:0005737]; cytoskeleton [GO:0005856]; cytosol [GO:0005829]; desmosome [GO:0030057]; extracellular exosome [GO:0070062]; membrane [GO:0016020]; mitochondrion [GO:0005739]; nucleus [GO:0005634]; cadherin binding [GO:0045296]; structural constituent of cytoskeleton [GO:0005200]; structural molecule activity [GO:0005198]; cornification [GO:0070268]; inter…
peroxisomal membrane protein PMP34-like	-2.31149	1.35e-07	slc25a17	integral component of peroxisomal membrane [GO:0005779]; membrane [GO:0016020]; peroxisomal membrane [GO:0005778]; peroxisome [GO:0005777]; adenine nucleotide transmembrane transporter activity [GO:0000295]; ADP transmembrane transporter activity [GO:0015217]; AMP transmembrane transporter activity [GO:0080122]; ATP transmembrane transporter activity [GO:0005347]; chaperone binding [GO:0051087]; …
PERP/ TP53 apoptosis effector	0.722592	0.00510619	perp	cell junction [GO:0030054]; desmosome [GO:0030057]; Golgi apparatus [GO:0005794]; integral component of plasma membrane [GO:0005887]; mitochondrion [GO:0005739]; plasma membrane [GO:0005886]; activation of cysteine-type endopeptidase activity [GO:0097202]; amelogenesis [GO:0097186]; cornification [GO:0070268]; desmosome organization [GO:0002934]; heterotypic cell-cell adhesion [GO:0034113]; intri…
PH and SEC7 domain-containing protein 4-like	-0.815102	0.00320586	psd4	membrane [GO:0016020]; ruffle membrane [GO:0032587]; ARF guanyl-nucleotide exchange factor activity [GO:0005086]; phospholipid binding [GO:0005543]; regulation of ARF protein signal transduction [GO:0032012]
PHD and ring finger domains 1	0.657837	0.0433409	phrf1	membrane [GO:0016020]; metal ion binding [GO:0046872]; protein domain specific binding [GO:0019904]; RNA polymerase binding [GO:0070063]; mRNA processing [GO:0006397]; transcription by RNA polymerase II [GO:0006366]
phosphatidic acid phosphatase type 2 domain containing 3	2.21508	1.14e-06	ppapdc3	integral component of membrane [GO:0016021]
phosphatidylserine synthase 2	1.49007	0.0152297	ptdss2	endoplasmic reticulum membrane [GO:0005789]; integral component of membrane [GO:0016021]; membrane [GO:0016020]; CDP-diacylglycerol-serine O-phosphatidyltransferase activity [GO:0003882]; transferase activity [GO:0016740]; phosphatidylserine biosynthetic process [GO:0006659]
phosphoethanolamine N-methyltransferase 3-like	2.21522	1.14e-06	nmt3	cytoplasm [GO:0005737]; phosphoethanolamine N-methyltransferase activity [GO:0000234]; diacylglycerol biosynthetic process [GO:0006651]; methylation [GO:0032259]; phosphatidylcholine biosynthetic process [GO:0006656]; phosphatidylethanolamine metabolic process [GO:0046337]; pollen development [GO:0009555]; triglyceride biosynthetic process [GO:0019432]
phosphofurin acidic cluster sorting protein 2	-0.859837	0.00344586	pacs2	endoplasmic reticulum [GO:0005783]; mitochondrion [GO:0005739]; ion channel binding [GO:0044325]; apoptotic process [GO:0006915]; autophagosome assembly [GO:0000045]; endoplasmic reticulum calcium ion homeostasis [GO:0032469]; mitochondrion-endoplasmic reticulum membrane tethering [GO:1990456]; protein localization to phagophore assembly site [GO:0034497]; protein localization to plasma membrane …
phosphoglucose isomerase-2	2.27656	3.04e-07	gpi	cytosol [GO:0005829]; extracellular exosome [GO:0070062]; extracellular region [GO:0005576]; ficolin-1-rich granule lumen [GO:1904813]; membrane [GO:0016020]; nucleoplasm [GO:0005654]; plasma membrane [GO:0005886]; secretory granule lumen [GO:0034774]; cytokine activity [GO:0005125]; glucose-6-phosphate isomerase activity [GO:0004347]; growth factor activity [GO:0008083]; intramolecular transfera…
phosphoglycerate mutase 2-like	4.62125	0.00110631	pgam2	cytosol [GO:0005829]; extracellular exosome [GO:0070062]; nucleus [GO:0005634]; 2,3-bisphosphoglycerate-dependent phosphoglycerate mutase activity [GO:0046538]; bisphosphoglycerate mutase activity [GO:0004082]; cofactor binding [GO:0048037]; hydrolase activity [GO:0016787]; phosphoglycerate mutase activity [GO:0004619]; canonical glycolysis [GO:0061621]; gluconeogenesis [GO:0006094]; glycolytic p…
phospholipase A2/ group III	-0.88324	0.00348339	pla2g3	centriole [GO:0005814]; extracellular region [GO:0005576]; extracellular space [GO:0005615]; mast cell granule [GO:0042629]; plasma membrane [GO:0005886]; calcium-dependent phospholipase A2 activity [GO:0047498]; metal ion binding [GO:0046872]; phospholipase A2 activity (consuming 1,2-dipalmitoylphosphatidylcholine) [GO:0102567]; phospholipase A2 activity consuming 1,2-dioleoylphosphatidylethanol…
phosphoribosylglycinamide formyltransferase/ phosphoribosylglycinamide synthetase/ phosphoribosylaminoimidazole synthetase	0.452472	0.0282585	gart	cytosol [GO:0005829]; ATP binding [GO:0005524]; metal ion binding [GO:0046872]; phosphoribosylamine-glycine ligase activity [GO:0004637]; phosphoribosylformylglycinamidine cyclo-ligase activity [GO:0004641]; phosphoribosylglycinamide formyltransferase activity [GO:0004644]; 'de novo' IMP biosynthetic process [GO:0006189]; purine nucleobase biosynthetic process [GO:0009113]; purine nucleotide bios…
phosphorylase kinase/ gamma 1 (muscle)	2.3507	5.49e-08	phkg1	cytosol [GO:0005829]; phosphorylase kinase complex [GO:0005964]; ATP binding [GO:0005524]; calmodulin binding [GO:0005516]; enzyme binding [GO:0019899]; phosphorylase kinase activity [GO:0004689]; tau-protein kinase activity [GO:0050321]; carbohydrate metabolic process [GO:0005975]; glycogen biosynthetic process [GO:0005978]; glycogen catabolic process [GO:0005980]
pim-1 oncogene	0.707878	0.00972521	pim1	cytoplasm [GO:0005737]; cytosol [GO:0005829]; nucleolus [GO:0005730]; nucleoplasm [GO:0005654]; nucleus [GO:0005634]; plasma membrane [GO:0005886]; ATP binding [GO:0005524]; manganese ion binding [GO:0030145]; protein serine/threonine kinase activator activity [GO:0043539]; protein serine/threonine kinase activity [GO:0004674]; ribosomal small subunit binding [GO:0043024]; transcription factor bi…
PI-PLC X domain-containing protein 1-like	0.48021	0.00586594	plcxd1	cytoplasm [GO:0005737]; phosphoric diester hydrolase activity [GO:0008081]; lipid metabolic process [GO:0006629]
plakophilin 3	1.17086	1.57199e-06	pkp3	adherens junction [GO:0005912]; cell junction [GO:0030054]; cell-cell junction [GO:0005911]; cornified envelope [GO:0001533]; cytoplasm [GO:0005737]; desmosome [GO:0030057]; messenger ribonucleoprotein complex [GO:1990124]; nucleoplasm [GO:0005654]; nucleus [GO:0005634]; plasma membrane [GO:0005886]; alpha-catenin binding [GO:0045294]; cadherin binding [GO:0045296]; cadherin binding involved in c…
plakophilin-1-like	0.641174	0.0481535	pkp1	cell-cell junction [GO:0005911]; cornified envelope [GO:0001533]; cytoplasm [GO:0005737]; desmosome [GO:0030057]; ficolin-1-rich granule membrane [GO:0101003]; intermediate filament [GO:0005882]; messenger ribonucleoprotein complex [GO:1990124]; nucleoplasm [GO:0005654]; nucleus [GO:0005634]; plasma membrane [GO:0005886]; cadherin binding [GO:0045296]; intermediate filament binding [GO:0019215]; …
Platelet/endothelial cell adhesion molecule 1	-0.725864	0.0103182	pecam1	cell-cell contact zone [GO:0044291]; cell-cell junction [GO:0005911]; external side of plasma membrane [GO:0009897]; extracellular exosome [GO:0070062]; extracellular space [GO:0005615]; integral component of membrane [GO:0016021]; membrane raft [GO:0045121]; plasma membrane [GO:0005886]; platelet alpha granule membrane [GO:0031092]; protein-containing complex [GO:0032991]; secretory granule memb…
platelet-derived growth factor receptor-like protein-like	-0.946763	0.000182701	pdgfrl	extracellular region [GO:0005576]; platelet activating factor receptor activity [GO:0004992]; platelet-derived growth factor beta-receptor activity [GO:0005019]
pleckstrin homology domain-containing family A member 3-like	-2.3095	1.41e-07	plekha3	cytosol [GO:0005829]; Golgi apparatus [GO:0005794]; Golgi membrane [GO:0000139]; membrane [GO:0016020]; ceramide 1-phosphate binding [GO:1902387]; ceramide 1-phosphate transfer activity [GO:1902388]; lipid binding [GO:0008289]; phosphatidylinositol-4-phosphate binding [GO:0070273]; ceramide transport [GO:0035627]; ER to Golgi ceramide transport [GO:0035621]; intermembrane lipid transfer [GO:01200…
pleckstrin homology domain-containing family G member 7	0.569819	0.0225954	plekhg7	guanyl-nucleotide exchange factor activity [GO:0005085]
plectin-like	0.856673	0.000226461	plec	brush border [GO:0005903]; costamere [GO:0043034]; cytoplasm [GO:0005737]; cytosol [GO:0005829]; extracellular exosome [GO:0070062]; focal adhesion [GO:0005925]; hemidesmosome [GO:0030056]; intermediate filament cytoskeleton [GO:0045111]; membrane [GO:0016020]; perinuclear region of cytoplasm [GO:0048471]; plasma membrane [GO:0005886]; sarcolemma [GO:0042383]; sarcoplasm [GO:0016528]; actin bindi…
poliovirus receptor-related 4	0.420043	0.021021	nectin4	adherens junction [GO:0005912]; extracellular exosome [GO:0070062]; integral component of membrane [GO:0016021]; plasma membrane [GO:0005886]; cell adhesion molecule binding [GO:0050839]; identical protein binding [GO:0042802]; protein homodimerization activity [GO:0042803]; signaling receptor activity [GO:0038023]; virus receptor activity [GO:0001618]; adherens junction organization [GO:0034332]…
poliovirus receptor-related protein 1-like	-2.13371	7.47e-11	nectin1	adherens junction [GO:0005912]; apical junction complex [GO:0043296]; cell-cell contact zone [GO:0044291]; dendrite [GO:0030425]; extracellular region [GO:0005576]; growth cone membrane [GO:0032584]; hippocampal mossy fiber to CA3 synapse [GO:0098686]; integral component of membrane [GO:0016021]; integral component of presynaptic active zone membrane [GO:0099059]; intracellular membrane-bounded o…
poly(rC)-binding protein 2-like	1.03556	0.00486715	pcbp2	cytoplasm [GO:0005737]; cytosol [GO:0005829]; extracellular exosome [GO:0070062]; focal adhesion [GO:0005925]; membrane [GO:0016020]; nucleoplasm [GO:0005654]; nucleus [GO:0005634]; C-rich single-stranded DNA binding [GO:1990829]; enzyme binding [GO:0019899]; RNA binding [GO:0003723]; ubiquitin protein ligase binding [GO:0031625]; defense response to virus [GO:0051607]; innate immune response [GO…
polycomb protein SCMH1-like	-1.78939	0.00625701	scmh1	chromocenter [GO:0010369]; nucleoplasm [GO:0005654]; anterior/posterior pattern specification [GO:0009952]; chromatin remodeling [GO:0006338]; gene silencing [GO:0016458]; negative regulation of transcription, DNA-templated [GO:0045892]; spermatogenesis [GO:0007283]
Polymerase (RNA) II (DNA directed) polypeptide L /Zgc:112305 protein	-2.36823	3.74e-08	polr2b	membrane [GO:0016020]; nucleoplasm [GO:0005654]; nucleus [GO:0005634]; RNA polymerase II, core complex [GO:0005665]; chromatin binding [GO:0003682]; DNA binding [GO:0003677]; DNA-directed 5'-3' RNA polymerase activity [GO:0003899]; metal ion binding [GO:0046872]; ribonucleoside binding [GO:0032549]; RNA binding [GO:0003723]; 7-methylguanosine mRNA capping [GO:0006370]; fibroblast growth factor re…
polypeptide N-acetylgalactosaminyltransferase 3	0.514389	0.00331333	galnt3	extracellular exosome [GO:0070062]; Golgi apparatus [GO:0005794]; Golgi cisterna membrane [GO:0032580]; Golgi membrane [GO:0000139]; integral component of membrane [GO:0016021]; membrane [GO:0016020]; perinuclear region of cytoplasm [GO:0048471]; calcium ion binding [GO:0005509]; carbohydrate binding [GO:0030246]; manganese ion binding [GO:0030145]; polypeptide N-acetylgalactosaminyltransferase a…
Polysaccharide biosynthesis domain containing 1	0.913619	0.0420243	pbdc1
post-GPI attachment to proteins factor 2-like	-2.4109	1.47e-08	pgap2	endoplasmic reticulum membrane [GO:0005789]; Golgi membrane [GO:0000139]; integral component of membrane [GO:0016021]; GPI anchor biosynthetic process [GO:0006506]
potassium inwardly-rectifying channel/ subfamily J/ member 12	2.62545	1.02e-08	kcnj12	integral component of membrane [GO:0016021]; intrinsic component of membrane [GO:0031224]; plasma membrane [GO:0005886]; inward rectifier potassium channel activity [GO:0005242]; cardiac conduction [GO:0061337]; muscle contraction [GO:0006936]; potassium ion import across plasma membrane [GO:1990573]; potassium ion transport [GO:0006813]; protein homotetramerization [GO:0051289]; regulation of he…
potassium voltage-gated channel subfamily A member 3-like	2.3354	7.87e-08	kcna3	axon [GO:0030424]; calyx of Held [GO:0044305]; glutamatergic synapse [GO:0098978]; integral component of membrane [GO:0016021]; integral component of postsynaptic membrane [GO:0099055]; integral component of presynaptic membrane [GO:0099056]; membrane raft [GO:0045121]; plasma membrane [GO:0005886]; voltage-gated potassium channel complex [GO:0008076]; delayed rectifier potassium channel activity…
potassium voltage-gated channel subfamily G member 2-like	-2.25739	4.61e-07	kcng2	extracellular exosome [GO:0070062]; integral component of membrane [GO:0016021]; plasma membrane [GO:0005886]; voltage-gated potassium channel complex [GO:0008076]; delayed rectifier potassium channel activity [GO:0005251]; voltage-gated potassium channel activity [GO:0005249]; potassium ion transmembrane transport [GO:0071805]; potassium ion transport [GO:0006813]; protein homooligomerization [G…
PREDICTED: actin-binding Rho-activating protein-like	2.1512	4.9e-11	abra	actin cytoskeleton [GO:0015629]; plasma membrane [GO:0005886]; sarcomere [GO:0030017]; actin binding [GO:0003779]; positive regulation of DNA-binding transcription factor activity [GO:0051091]; positive regulation of Rho protein signal transduction [GO:0035025]; positive regulation of transcription by RNA polymerase II [GO:0045944]; positive regulation of transcription, DNA-templated [GO:0045893]…
PREDICTED: autism susceptibility gene 2 protein	-1.06235	0.00263871	auts2	cytoplasm [GO:0005737]; cytoskeleton [GO:0005856]; growth cone [GO:0030426]; nucleus [GO:0005634]; chromatin binding [GO:0003682]; actin cytoskeleton reorganization [GO:0031532]; axon extension [GO:0048675]; dendrite extension [GO:0097484]; neuron migration [GO:0001764]; positive regulation of histone H3-K4 methylation [GO:0051571]; positive regulation of histone H4-K16 acetylation [GO:2000620]; …
PREDICTED: epidermis-type lipoxygenase 3-like	-0.772825	3.7315e-05	aloxe3l	cytosol [GO:0005829]; hepoxilin A3 synthase activity [GO:0051120]; iron ion binding [GO:0005506]; lyase activity [GO:0016829]; oxidoreductase activity, acting on single donors with incorporation of molecular oxygen, incorporation of two atoms of oxygen [GO:0016702]; arachidonic acid metabolic process [GO:0019369]; ceramide biosynthetic process [GO:0046513]; establishment of skin barrier [GO:00614…
PREDICTED: family with sequence similarity 115/ member A	0.880749	0.00228155	tcaf1	plasma membrane [GO:0005886]; ion channel binding [GO:0044325]; negative regulation of cell migration [GO:0030336]; positive regulation of anion channel activity [GO:1901529]; positive regulation of protein targeting to membrane [GO:0090314]; regulation of anion channel activity [GO:0010359]
PREDICTED: kelch repeat and BTB domain-containing protein 10-like	5.54091	0.000222199	klhl41	Cul3-RING ubiquitin ligase complex [GO:0031463]; cytoplasm [GO:0005737]; cytoskeleton [GO:0005856]; cytosol [GO:0005829]; endoplasmic reticulum membrane [GO:0005789]; M band [GO:0031430]; nucleoplasm [GO:0005654]; plasma membrane [GO:0005886]; pseudopodium [GO:0031143]; ruffle [GO:0001726]; sarcoplasmic reticulum membrane [GO:0033017]; myofibril assembly [GO:0030239]; post-translational protein m…
PREDICTED: kelch-like 33	2.08537	0.00766473	klhl33
PREDICTED: leukotriene B4 receptor 1-like	0.963209	0.0410574	ltb4r	integral component of plasma membrane [GO:0005887]; membrane raft [GO:0045121]; plasma membrane [GO:0005886]; G protein-coupled peptide receptor activity [GO:0008528]; galanin receptor activity [GO:0004966]; leukotriene B4 receptor activity [GO:0001632]; leukotriene receptor activity [GO:0004974]; nucleotide binding [GO:0000166]; adenylate cyclase-modulating G protein-coupled receptor signaling p…
PREDICTED: methyltransferase like 21C	2.36212	4.21e-08	mettl21c	nucleus [GO:0005634]; protein-containing complex [GO:0032991]; heat shock protein binding [GO:0031072]; protein-lysine N-methyltransferase activity [GO:0016279]; cellular response to dexamethasone stimulus [GO:0071549]; hormone-mediated apoptotic signaling pathway [GO:0008628]; protein methylation [GO:0006479]; regulation of release of sequestered calcium ion into cytosol by sarcoplasmic reticulu…
PREDICTED: myomesin-2-like	0.780361	0.0144699	myom2	M band [GO:0031430]; mitochondrion [GO:0005739]; myosin filament [GO:0032982]; sarcomere [GO:0030017]; striated muscle thin filament [GO:0005865]; Z disc [GO:0030018]; actin filament binding [GO:0051015]; kinase binding [GO:0019900]; muscle alpha-actinin binding [GO:0051371]; structural constituent of muscle [GO:0008307]; actin filament organization [GO:0007015]; cardiac muscle fiber development …
PREDICTED: protein FAM167A-like	-0.99163	0.00146459	fam167a
PREDICTED: TNFAIP3-interacting protein 1-like	-0.453912	0.0100112	tnip1	cytosol [GO:0005829]; nucleoplasm [GO:0005654]; identical protein binding [GO:0042802]; mitogen-activated protein kinase binding [GO:0051019]; polyubiquitin modification-dependent protein binding [GO:0031593]; defense response [GO:0006952]; glycoprotein biosynthetic process [GO:0009101]; inflammatory response [GO:0006954]; leukocyte cell-cell adhesion [GO:0007159]; modulation by symbiont of host …
PREDICTED: troponin I/ fast skeletal muscle-like	2.53427	9.34e-10	tnni2	cytosol [GO:0005829]; nucleus [GO:0005634]; troponin complex [GO:0005861]; actin binding [GO:0003779]; troponin T binding [GO:0031014]; cardiac muscle contraction [GO:0060048]; muscle contraction [GO:0006936]; muscle filament sliding [GO:0030049]; positive regulation of transcription, DNA-templated [GO:0045893]; regulation of muscle contraction [GO:0006937]; skeletal muscle contraction [GO:000300…
PREDICTED: ubiquitin-associated protein 1-like	1.13521	0.0160536	ubap1	cytoplasm [GO:0005737]; cytosol [GO:0005829]; endosome membrane [GO:0010008]; ESCRT I complex [GO:0000813]; host cell [GO:0043657]; intracellular membrane-bounded organelle [GO:0043231]; plasma membrane [GO:0005886]; ubiquitin binding [GO:0043130]; endosomal transport [GO:0016197]; intracellular transport of virus [GO:0075733]; protein transport [GO:0015031]; ubiquitin-dependent protein catabolic…
prefoldin subunit 5-like	0.933055	0.0353914	pfdn5	cytoplasm [GO:0005737]; cytosol [GO:0005829]; intermediate filament cytoskeleton [GO:0045111]; nucleus [GO:0005634]; prefoldin complex [GO:0016272]; transcription corepressor activity [GO:0003714]; unfolded protein binding [GO:0051082]; negative regulation of canonical Wnt signaling pathway [GO:0090090]; negative regulation of transcription, DNA-templated [GO:0045892]; protein folding [GO:0006457…
presenilins-associated rhomboid-like protein/ mitochondrial-like	-2.29624	1.95e-07	parl	integral component of membrane [GO:0016021]; mitochondrial inner membrane [GO:0005743]; mitochondrion [GO:0005739]; nucleus [GO:0005634]; endopeptidase activity [GO:0004175]; serine-type endopeptidase activity [GO:0004252]; membrane protein proteolysis [GO:0033619]; mitochondrial calcium ion transmembrane transport [GO:0006851]; negative regulation of intrinsic apoptotic signaling pathway [GO:200…
primase/ DNA/ polypeptide 1 (49kDa)	2.16281	3.75e-11	prim1	alpha DNA polymerase:primase complex [GO:0005658]; membrane [GO:0016020]; nucleoplasm [GO:0005654]; DNA primase activity [GO:0003896]; metal ion binding [GO:0046872]; DNA replication initiation [GO:0006270]; DNA replication, synthesis of RNA primer [GO:0006269]; G1/S transition of mitotic cell cycle [GO:0000082]; telomere maintenance via semi-conservative replication [GO:0032201]
probable alpha-ketoglutarate-dependent dioxygenase ABH4-like	0.479631	0.0113865	alkbh4	contractile ring [GO:0070938]; cytoplasm [GO:0005737]; midbody [GO:0030496]; nucleolus [GO:0005730]; 2-oxoglutarate-dependent dioxygenase activity [GO:0016706]; actin binding [GO:0003779]; demethylase activity [GO:0032451]; metal ion binding [GO:0046872]; oxidative DNA demethylase activity [GO:0035516]; oxidoreductase activity [GO:0016491]; actomyosin structure organization [GO:0031032]; chromati…
probable ATP-dependent RNA helicase DDX17-like	-0.576615	0.0475379	ddx17	cytoplasm [GO:0005737]; cytosol [GO:0005829]; membrane [GO:0016020]; nuclear speck [GO:0016607]; nucleolus [GO:0005730]; nucleoplasm [GO:0005654]; nucleus [GO:0005634]; ribonucleoprotein complex [GO:1990904]; ATP binding [GO:0005524]; RNA binding [GO:0003723]; RNA helicase activity [GO:0003724]; RNA-dependent ATPase activity [GO:0008186]; transcription coactivator activity [GO:0003713]; alternati…
[truncated: 353 more rows]
